# Supplementary material for: Learning Desire Is Predicted by Similar Neural Processing of Naturalistic Educational Materials
Source: eNeuro. 2019 Oct 2;6(5):ENEURO.0083-19.2019. doi: 10.1523/ENEURO.0083-19.2019 (PMC6776790; doi:10.1523/ENEURO.0083-19.2019)
Supplement: Extended Data 1 — This is the MATLAB code to compute EEG-derived ISC using correlated component analysis, specified for EEG data collected from the Compumedics NeuroScan system. You will need EEGLAB (version 14.1.0) and Curry7 format EEG data to run Step1_preprocess_demo.m. You will need the following files to run Step2_ISC_demo.m: (1) runisc.m (EEG-ISC specific code); (2) topoplot.m (stand-alone version of the EEGLAB popular display function); (3) Neuroscan64.loc (Neuroscan location file for topoplot); (4) notBoxPlot.m (stand-alone version of Rob Campbell’s scatter plot); (5) Data file (e.g., v12. mat, EEG data with 60 electrodes from 15 subjects while watching the course clip No. 12, time-points × channels × subjects). Download Extended Data 1, ZIP file. [file sup_enu-eN-NWR-0083-19-s02.zip]

Archive with 11 entries (10 files):
- EEG-ISC-master/
- EEG-ISC-master/Neuroscan64.loc
- EEG-ISC-master/README.md
- EEG-ISC-master/SampleData.fdt
- EEG-ISC-master/SampleData.set
- EEG-ISC-master/Step1_Preprocess_demo.m
- EEG-ISC-master/Step2_ISC_demo.m
- EEG-ISC-master/notBoxPlot.m
- EEG-ISC-master/runisc.m
- EEG-ISC-master/topoplot.m
- EEG-ISC-master/v12.mat
