# Supplementary material for: Learning Desire Is Predicted by Similar Neural Processing of Naturalistic Educational Materials
Source: eNeuro. 2019 Oct 2;6(5):ENEURO.0083-19.2019. doi: 10.1523/ENEURO.0083-19.2019 (PMC6776790; doi:10.1523/ENEURO.0083-19.2019)
Supplement: Extended Data 1 — This is the MATLAB code to compute EEG-derived ISC using correlated component analysis, specified for EEG data collected from the Compumedics NeuroScan system. You will need EEGLAB (version 14.1.0) and Curry7 format EEG data to run Step1_preprocess_demo.m. You will need the following files to run Step2_ISC_demo.m: (1) runisc.m (EEG-ISC specific code); (2) topoplot.m (stand-alone version of the EEGLAB popular display function); (3) Neuroscan64.loc (Neuroscan location file for topoplot); (4) notBoxPlot.m (stand-alone version of Rob Campbell’s scatter plot); (5) Data file (e.g., v12. mat, EEG data with 60 electrodes from 15 subjects while watching the course clip No. 12, time-points × channels × subjects). Download Extended Data 1, ZIP file. [file sup_enu-eN-NWR-0083-19-s02.zip › EEG-ISC-master/Neuroscan64.loc]

1	-17.926	0.51499	FP1
2	0	0.50669	FPZ
3	17.926	0.51499	FP2
4	-22.461	0.42113	AF3
5	22.461	0.42113	AF4
6	-53.913	0.52808	F7
7	-49.405	0.43159	F5
8	-39.947	0.34459	F3
9	-23.493	0.27903	F1
10	0	0.25338	FZ
11	23.493	0.27878	F2
12	39.897	0.3445	F4
13	49.405	0.43128	F6
14	53.867	0.52807	F8
15	-71.948	0.53192	FT7
16	-69.332	0.40823	FC5
17	-62.425	0.28822	FC3
18	-44.925	0.18118	FC1
19	0	0.12662	FCZ
20	44.925	0.18118	FC2
21	62.425	0.28822	FC4
22	69.332	0.40823	FC6
23	71.948	0.53192	FT8
24	-90	0.53318	T7
25	-90	0.3999	C5
26	-90	0.26669	C3
27	-90	0.13319	C1
28	0	0	CZ
29	90	0.13348	C2
30	90	0.26667	C4
31	90	0.3999	C6
32	90	0.53318	T8
33	-108.05	0.53192	TP7
34	-110.67	0.40823	CP5
35	-117.57	0.28822	CP3
36	-135.07	0.18118	CP1
37	180	0.12662	CPZ
38	135.07	0.18118	CP2
39	117.57	0.28822	CP4
40	110.67	0.40823	CP6
41	108.11	0.53191	TP8
42	-126.09	0.52808	P7
43	-130.6	0.43159	P5
44	-140.05	0.34459	P3
45	-156.51	0.27903	P1
46	180	0.25338	PZ
47	156.51	0.27878	P2
48	140.1	0.3445	P4
49	130.6	0.43128	P6
50	126.13	0.52807	P8
51	-144.11	0.52233	PO7
52	-149.46	0.46649	PO5
53	-157.54	0.42113	PO3
54	180	0.37994	POZ
55	157.54	0.42113	PO4
56	149.46	0.46649	PO6
57	144.14	0.52231	PO8
58	-162.07	0.51499	O1
59	180	0.50669	OZ
60	162.07	0.51499	02
