# Supplementary material for: Learning Desire Is Predicted by Similar Neural Processing of Naturalistic Educational Materials
Source: eNeuro. 2019 Oct 2;6(5):ENEURO.0083-19.2019. doi: 10.1523/ENEURO.0083-19.2019 (PMC6776790; doi:10.1523/ENEURO.0083-19.2019)
Supplement: Extended Data 1 — This is the MATLAB code to compute EEG-derived ISC using correlated component analysis, specified for EEG data collected from the Compumedics NeuroScan system. You will need EEGLAB (version 14.1.0) and Curry7 format EEG data to run Step1_preprocess_demo.m. You will need the following files to run Step2_ISC_demo.m: (1) runisc.m (EEG-ISC specific code); (2) topoplot.m (stand-alone version of the EEGLAB popular display function); (3) Neuroscan64.loc (Neuroscan location file for topoplot); (4) notBoxPlot.m (stand-alone version of Rob Campbell’s scatter plot); (5) Data file (e.g., v12. mat, EEG data with 60 electrodes from 15 subjects while watching the course clip No. 12, time-points × channels × subjects). Download Extended Data 1, ZIP file. [file sup_enu-eN-NWR-0083-19-s02.zip › EEG-ISC-master/notBoxPlot.m]

function varargout=catscatter(y,x,jitter,style)
% Stand-alone version of notBoxPlot from Rob Campbell with some 
% modifications, including 'mean' and 'meadian' styles.
%
% June 16, 2016 Lucas Parra
%
% notBoxPlot - Doesn't plot box plots!
%
% function notBoxPlot(y,x,jitter,style)
%
%
% Purpose
% An alternative to a box plot, where the focus is on showing raw
% data. Plots columns of y as different groups located at points
% along the x axis defined by the optional vector x. Points are
% layed over a 1.96 SEM (95% confidence interval) in red and a 1 SD
% in blue. The user has the option of plotting the SEM and SD as a
% line rather than area. Raw data are jittered along x for clarity. This
% function is suited to displaying data which are normally distributed.
% Since, for instance, the SEM is meaningless if the data are bimodally
% distributed. 
%
%
% Inputs
% y - each column of y is one variable/group. If x is missing or empty
%     then each column is plotted in a different x position. 
%
% x - optional, x axis points at which y columns should be
%     plotted. This allows more than one set of y values to appear
%     at one x location. Such instances are coloured differently. 
% Note that if x and y are both vectors of the same length this function
% behaves like boxplot (see Example 5).
%
% jitter - how much to jitter the data for visualization
%          (optional). The width of the boxes are automatically
%          scaled to the jitter magnitude. If jetter is empty or
%          missing then a default value is used. 
%
% style - a string defining plot style of the data.
%        'patch' [default] - plots SEM and SD as a box using patch
%                objects. 
%        'line' - create a plot where the SD and SEM are
%                constructed from lines. 
%        'sdline' - a hybrid of the above, in which only the SD is 
%                replaced with a line.
%
%
% Outputs
% H - structure of handles for plot objects. Only returned if an
%     output argument is requested. 
%
%
% Example 1 - simple example
% clf 
% subplot(2,1,1)  
% notBoxPlot(randn(20,5));
% subplot(2,1,2)
% h=notBoxPlot(randn(10,40));
% d=[h.data];
% set(d(1:4:end),'markerfacecolor',[0.4,1,0.4],'color',[0,0.4,0])
%  
% Example 2 - overlaying with areas
% clf  
% x=[1,2,3,4,5,5];
% y=randn(20,length(x));
% y(:,end)=y(:,end)+3;
% y(:,end-1)=y(:,end-1)-1;
% notBoxPlot(y,x);
%
% Example 3 - lines
% clf
% H=notBoxPlot(randn(20,5),[],[],'line');
% set([H.data],'markersize',10)
%
% Example 4 - mix lines and areas [note that the way this function
% sets the x axis limits can cause problems when combining plots
% this way]
%
% clf
% h=notBoxPlot(randn(10,1)+4,5,[],'line');
% set(h.data,'color','m')  
% h=notBoxPlot(randn(50,10));
% set(h(5).data,'color','m')
%  
% Example 5 - x and y are vectors
% clf
% x=[1,1,1,3,2,1,3,3,3,2,2,3,3];
% y=[7,8,6,1,5,7,2,1,3,4,5,2,4];
% notBoxPlot(y,x);
% 
% Note: an alternative to the style used in Example 5 is to call
% notBoxPlot from a loop in an external function. In this case, the
% user will have to take care of the x-ticks and axis limits. 
%    
% Example 6 - replacing the SD with bars
% clf
% y=randn(50,1);
% clf
% notBoxPlot(y,1,[],'sdline')
% notBoxPlot(y,2)   
% xlim([0,3])
%
%
% Rob Campbell - January 2010
%
% also see: boxplot


    
    
% Check input arguments
narginchk(0,4)
if nargin==0
    help(mfilename)
    return
end


if isvector(y), y=y(:); end

if nargin<2 || isempty(x)
    x=1:size(y,2);
end

if nargin<3 || isempty(jitter)
    jitter=0.3; %larger value means greater amplitude jitter
end

if nargin<4
  style='patch'; %Can also be 'line' or 'sdline'
end
style=lower(style);

%If x is logical then the function fails. So let's make sure it's a double
x=double(x);

if jitter==0 && strcmp(style,'patch') 
    warning('A zero value for jitter means no patch object visible')
end


if isvector(y) && isvector(x) && length(x)>1
    x=x(:);
   
    if length(x)~=length(y)
        error('length(x) should equal length(y)')
    end
    
    u=unique(x);
    for ii=1:length(u)
        f=x==u(ii);
        h(ii)=catscatter(y(f),u(ii),jitter,style);
    end


    %Make plot look pretty
    if length(u)>1
        xlim([min(u)-1,max(u)+1])
        set(gca,'XTick',u)
    end
    
    if nargout==1
        varargout{1}=h;
    end

    return
    
end


 
if length(x) ~= size(y,2)
    error('length of x doesn''t match the number of columns in y')
end


    
    


%We're going to render points with the same x value in different
%colors so we loop through all unique x values and do the plotting
%with nested functions. No clf in order to give the user more
%flexibility in combining plot elements.

cla; hold on
[uX,a,b]=unique(x);

h=[];
for ii=1:length(uX)
    f=b==ii;
    h=[h,myPlotter(x(f),y(:,f))];
end
hold off

%Tidy up plot: make it look pretty 
if length(x)>1
    set(gca,'XTick',unique(x))
    xlim([min(x)-1,max(x)+1])
end


if nargout==1
    varargout{1}=h;
end


%Nested functions follow


%%%%%%%%%%%%%%%%%%%%%%%%%%%%%%%%%%%%%%%%%%%%%%%%%%%%%%%%%%%%
function h=myPlotter(X,Y)

 SEM= nanstd(Y)./sqrt(sum(~isnan(Y)))*1.96; % SME 5%-95% confidence interval
 SD=nanstd(Y);  %Requires the stats toolbox 
 mu=nanmean(Y); %Requires the stats toolbox 

 if strcmp(style,'median'), mu=nanmedian(Y); end
 
 %The plot colors to use for multiple sets of points on the same x
 %location
 cols=hsv(length(X)+1)*0.5;
 cols(1,:)=0;
 jitScale=jitter*0.55; %To scale the patch by the width of the jitter

 for k=1:length(X)
     thisY=Y(:,k);
     thisY=thisY(~isnan(thisY));    
     thisX=repmat(X(k),1,length(thisY));

     if strcmp(style,'patch') 
       h(k).sdPtch=patchMaker(SD(k),[0.6,0.6,1]);
     end
    
     if strcmp(style,'mean') || strcmp(style,'median')
       h(k).mu=plot([X(k)-jitScale,X(k)+jitScale],[mu(k),mu(k)],'-k',...
            'linewidth',2);
     end
     
     if strcmp(style,'patch') || strcmp(style,'sdline') 
       h(k).semPtch=patchMaker(SEM(k),[1,0.6,0.6]);
       h(k).mu=plot([X(k)-jitScale,X(k)+jitScale],[mu(k),mu(k)],'-r',...
            'linewidth',2);
     end
    
     %Plot jittered raw data
     C=cols(k,:);
     J=(rand(size(thisX))-0.5)*jitter;

        
     h(k).data=plot(thisX+J, thisY, 'o', 'color', C,...
                   'markerfacecolor', C+(1-C)*0.65);
 end

 if strcmp(style,'line') || strcmp(style,'sdline')
   for k=1:length(X)    
     %Plot SD
     h(k).sd=plot([X(k),X(k)],[mu(k)-SD(k),mu(k)+SD(k)],...
                  '-','color',[0.2,0.2,1],'linewidth',2);
     set(h(k).sd,'ZData',[1,1]*-1)
   end
 end

 if strcmp(style,'line')
     for k=1:length(X)     
         %Plot mean and SEM
         h(k).mu=plot(X(k),mu(k),'o','color','r',...
             'markerfacecolor','r',...
             'markersize',10);
        
         h(k).sem=plot([X(k),X(k)],[mu(k)-SEM(k),mu(k)+SEM(k)],'-r',...
             'linewidth',2);   
         h(k).xAxisLocation=x(k);  
     end
 end


 function ptch=patchMaker(thisInterval,color)
     l=mu(k)-thisInterval;
     u=mu(k)+thisInterval;
     ptch=patch([X(k)-jitScale, X(k)+jitScale, X(k)+jitScale, X(k)-jitScale],...
            [l,l,u,u], 0);
     set(ptch,'edgecolor',color*0.8,'facecolor',color)
 end %function patchMaker

    
    
end %function myPlotter


end %function notBoxPlot
