# Supplementary material for: Learning Desire Is Predicted by Similar Neural Processing of Naturalistic Educational Materials
Source: eNeuro. 2019 Oct 2;6(5):ENEURO.0083-19.2019. doi: 10.1523/ENEURO.0083-19.2019 (PMC6776790; doi:10.1523/ENEURO.0083-19.2019)
Supplement: Extended Data 1 — This is the MATLAB code to compute EEG-derived ISC using correlated component analysis, specified for EEG data collected from the Compumedics NeuroScan system. You will need EEGLAB (version 14.1.0) and Curry7 format EEG data to run Step1_preprocess_demo.m. You will need the following files to run Step2_ISC_demo.m: (1) runisc.m (EEG-ISC specific code); (2) topoplot.m (stand-alone version of the EEGLAB popular display function); (3) Neuroscan64.loc (Neuroscan location file for topoplot); (4) notBoxPlot.m (stand-alone version of Rob Campbell’s scatter plot); (5) Data file (e.g., v12. mat, EEG data with 60 electrodes from 15 subjects while watching the course clip No. 12, time-points × channels × subjects). Download Extended Data 1, ZIP file. [file sup_enu-eN-NWR-0083-19-s02.zip › EEG-ISC-master/runisc.m]

function [ISC,ISC_persubject,W,A] = runisc(datafile)

% some ISC processing parameters
gamma = 0; % shrinkage parameter; smaller gamma for less regularization 
Nsec  = 5;  % time-window (in seconds) over which to compute time-reposeved ISC
Ncomp = 3;  % number of components to dispaly (all D are computed)
    
% If you have no data, use ours for demo. 
if nargin<1, datafile = 'v12.mat'; disp('analyzing video 12'); end 

if exist(datafile) 
    load(datafile,'X','fs');
else
    warning('Can not find data file. Using random data.') 
    fs=256;                 % *** Samling rate needed for filtering
    X=randn(30*fs,64,15);   % *** EEG volume, recommend T>100000, D>16, N>10 
    badchannels=cell(15,1); % *** List of bad channels (one vector of indice per subject).
    eogchannels=[];         % *** Index of EOG channels, if any; will regress them out and exclude
end; 

% T samples, D channels, N subjects
[T,D,N] = size(X);  

% now start the ISC code proper

% compute cross-covariance between all subjects i and j
Rij = permute(reshape(cov(X(:,:)),[D N  D N]),[1 3 2 4]); 

% compute within- and between-subject covariances
Rw =       1/N* sum(Rij(:,:,1:N+1:N*N),3);  % pooled over all subjects
Rb = 1/(N-1)/N*(sum(Rij(:,:,:),3) - N*Rw);  % pooled over all pairs of subjects

% shrinkage regularization of Rw         
Rw_reg = (1-gamma)*Rw + gamma*mean(eig(Rw))*eye(size(Rw));

% compute correlated components W using regularized Rw, sort components by ISC
[W,ISC]=eig(Rb,Rw_reg); [ISC,indx]=sort(diag(ISC),'descend'); W=W(:,indx);

% compute forward model ("scalp projections") A
A=Rw_reg*W*inv(W'*Rw_reg*W);

% Compute ISC resolved by subject, see Cohen et al.
for i=1:N
    Rw=0; for j=1:N, if i~=j, Rw = Rw+1/(N-1)*(Rij(:,:,i,i)+Rij(:,:,j,j)); end; end
    Rb=0; for j=1:N, if i~=j, Rb = Rb+1/(N-1)*(Rij(:,:,i,j)+Rij(:,:,j,i)); end; end
    ISC_persubject(:,i) = diag(W'*Rb*W)./diag(W'*Rw*W);
end

% ### Run all the code above with phase-randomized Xr to get chance values
% of ISC measures under the null hypothesis of no ISC.
% Xr = phaserandomized(X);

% -------------------------------------------------------------------------
function Xr = phaserandomized(X);
% Generate phase randomized surrogate data Xr that preserves spatial and
% temporal correlation in X, following Prichard D, Theiler J. Generating 
% surrogate data for time series with several simultaneously measured 
% variables. Physical review letters. 1994 Aug 15;73(7):951.

[T,D,N] = size(X);

Tr = round(T/2)*2; % this code only works if T is even; make it so
for i = 1:N
    Xfft = fft(X(:,:,i),Tr); % will add a zero at the end if uneven length
    Amp = abs  (Xfft(1:Tr/2+1,:)); % original amplitude
    Phi = angle(Xfft(1:Tr/2+1,:)); % orignal phase
    Phir = 4*acos(0)*rand(Tr/2-1,1)-2*acos(0); % random phase to add
    tmp(2:Tr/2,:) = Amp(2:Tr/2,:).*exp(sqrt(-1)*(Phi(2:Tr/2,:)+repmat(Phir,1,D))); % Theiler's magic
    tmp = ifft([Xfft(1,:); tmp(2:Tr/2,:); Xfft(Tr/2+1,:); conj(tmp(Tr/2:-1:2,:))]); % resynthsized keeping it real
    Xr(:,:,i) = tmp(1:T,:,:); % grab only the original length
end
