# Supplementary material for: Learning Desire Is Predicted by Similar Neural Processing of Naturalistic Educational Materials
Source: eNeuro. 2019 Oct 2;6(5):ENEURO.0083-19.2019. doi: 10.1523/ENEURO.0083-19.2019 (PMC6776790; doi:10.1523/ENEURO.0083-19.2019)
Supplement: Extended Data 1 — This is the MATLAB code to compute EEG-derived ISC using correlated component analysis, specified for EEG data collected from the Compumedics NeuroScan system. You will need EEGLAB (version 14.1.0) and Curry7 format EEG data to run Step1_preprocess_demo.m. You will need the following files to run Step2_ISC_demo.m: (1) runisc.m (EEG-ISC specific code); (2) topoplot.m (stand-alone version of the EEGLAB popular display function); (3) Neuroscan64.loc (Neuroscan location file for topoplot); (4) notBoxPlot.m (stand-alone version of Rob Campbell’s scatter plot); (5) Data file (e.g., v12. mat, EEG data with 60 electrodes from 15 subjects while watching the course clip No. 12, time-points × channels × subjects). Download Extended Data 1, ZIP file. [file sup_enu-eN-NWR-0083-19-s02.zip › EEG-ISC-master/topoplot.m]

% Stand-alone version of EEGLab's popular topoplot function. We wanted to
% use is without all the cumbersome dependencies. So we just pasted them
% all into this file. I know, uggly, but boy is it convenient! Based on
% EEGLab version 6.03b, with some mods by Jason Ki .... 
%
% Gad Touchan, Parra lab. August 10 2016
%
% topoplot() - plot a topographic map of a scalp data field in a 2-D circular view 
%              (looking down at the top of the head) using interpolation on a fine 
%              cartesian grid. Can also show specified channnel location(s), or return 
%              an interpolated value at an arbitrary scalp location (see 'noplot').
%              By default, channel locations below head center (arc_length 0.5) are 
%              shown in a 'skirt' outside the cartoon head (see 'plotrad' and 'headrad' 
%              options below). Nose is at top of plot; left is left; right is right.
%              Using option 'plotgrid', the plot may be one or more rectangular grids.
% Usage:
%        >>  topoplot(datavector, EEG.chanlocs);   % plot a map using an EEG chanlocs structure
%        >>  topoplot(datavector, 'my_chan.locs'); % read a channel locations file and plot a map
%        >>  topoplot('example');                  % give an example of an electrode location file
%        >>  [h grid_or_val plotrad_or_grid, xmesh, ymesh]= ...
%                           topoplot(datavector, chan_locs, 'Input1','Value1', ...);
% Required Inputs:
%   datavector        - single vector of channel values. Else, if a vector of selected subset
%                       (int) channel numbers -> mark their location(s) using 'style' 'blank'.
%   chan_locs         - name of an EEG electrode position file (>> topoplot example).
%                       Else, an EEG.chanlocs structure (>> help readlocs or >> topoplot example)
% Optional inputs:
%   'maplimits'       - 'absmax'   -> scale map colors to +/- the absolute-max (makes green 0); 
%                       'maxmin'   -> scale colors to the data range (makes green mid-range); 
%                       [lo.hi]    -> use user-definined lo/hi limits
%                       {default: 'absmax'}
%   'style'           - 'map'      -> plot colored map only
%                       'contour'  -> plot contour lines only
%                       'both'     -> plot both colored map and contour lines
%                       'fill'     -> plot constant color between contour lines
%                       'blank'    -> plot electrode locations only {default: 'both'}
%   'electrodes'      - 'on','off','labels','numbers','ptslabels','ptsnumbers'. To set the 'pts' 
%                       marker,,see 'Plot detail options' below. {default: 'on' -> mark electrode 
%                       locations with points ('.') unless more than 64 channels, then 'off'}. 
%   'plotchans'       - [vector] channel numbers (indices) to use in making the head plot. 
%                       {default: [] -> plot all chans}
%   'chantype'        - cell array of channel type(s) to plot. Will also accept a single quoted
%                       string type. Channel type for channel k is field EEG.chanlocs(k).type. 
%                       If present, overrides 'plotchans' and also 'chaninfo' with field 
%                       'chantype'. Ex. 'EEG' or {'EEG','EOG'} {default: all, or 'plotchans' arg}
%   'plotgrid'        - [channels] Plot channel data in one or more rectangular grids, as 
%                       specified by [channels],  a position matrix of channel numbers defining 
%                       the topographic locations of the channels in the grid. Zero values are 
%                       given the figure background color; negative integers, the color of the 
%                       polarity-reversed channel values.  Ex: >> figure; ...
%                        >> topoplot(values,'chanlocs','plotgrid',[11 12 0; 13 14 15]);
%                       % Plot a (2,3) grid of data values from channels 11-15 with one empty 
%                       grid cell (top right) {default: no grid plot} 
%   'nosedir'         - ['+X'|'-X'|'+Y'|'-Y'] direction of nose {default: '+X'}
%   'chaninfo'        - [struct] optional structure containing fields 'nosedir', 'plotrad' 
%                       and/or 'chantype'. See these (separate) field definitions above, below.
%                       {default: nosedir +X, plotrad 0.5, all channels}
%   'plotrad'         - [0.15<=float<=1.0] plotting radius = max channel arc_length to plot.
%                       See >> topoplot example. If plotrad > 0.5, chans with arc_length > 0.5 
%                       (i.e. below ears-eyes) are plotted in a circular 'skirt' outside the
%                       cartoon head. See 'intrad' below. {default: max(max(chanlocs.radius),0.5);
%                       If the chanlocs structure includes a field chanlocs.plotrad, its value 
%                       is used by default}.
%   'headrad'         - [0.15<=float<=1.0] drawing radius (arc_length) for the cartoon head. 
%                       NOTE: Only headrad = 0.5 is anatomically correct! 0 -> don't draw head; 
%                       'rim' -> show cartoon head at outer edge of the plot {default: 0.5}
%   'intrad'          - [0.15<=float<=1.0] radius of the scalp map interpolation area (square or 
%                       disk, see 'intsquare' below). Interpolate electrodes in this area and use 
%                       this limit to define boundaries of the scalp map interpolated data matrix
%                       {default: max channel location radius}
%   'intsquare'       - ['on'|'off'] 'on' -> Interpolate values at electrodes located in the whole 
%                       square containing the (radius intrad) interpolation disk; 'off' -> Interpolate
%                       values from electrodes shown in the interpolation disk only {default: 'on'}.
%   'conv'            - ['on'|'off'] Show map interpolation only out to the convext hull of
%                       the electrode locations to minimize extrapolation.  {default: 'off'}
%   'noplot'          - ['on'|'off'|[rad theta]] do not plot (but return interpolated data).
%                       Else, if [rad theta] are coordinates of a (possibly missing) channel, 
%                       returns interpolated value for channel location.  For more info, 
%                       see >> topoplot 'example' {default: 'off'}
%   'verbose'         - ['on'|'off'] comment on operations on command line {default: 'on'}.
%
% Plot detail options:
%   'drawaxis'        - ['on'|'off'] draw axis on the top left corner.
%   'emarker'         - Matlab marker char | {markerchar color size linewidth} char, else cell array 
%                       specifying the electrode 'pts' marker. Ex: {'s','r',32,1} -> 32-point solid 
%                       red square. {default: {'.','k',[],1} where marker size ([]) depends on the number 
%                       of channels plotted}.
%   'emarker2'        - {markchans}|{markchans marker color size linewidth} cell array specifying 
%                       an alternate marker for specified 'plotchans'. Ex: {[3 17],'s','g'} 
%                       {default: none, or if {markchans} only are specified, then {markchans,'o','r',10,1}}
%   'hcolor'          - color of the cartoon head. Use 'hcolor','none' to plot no head. {default: 'k' = black}
%   'shading'         - 'flat','interp'  {default: 'flat'}
%   'numcontour'      - number of contour lines {default: 6}
%   'color'           - color of the contours {default: dark grey}
%   'whitebk '        -  ('on'|'off') make the background color white (e.g., to print empty plotgrid channels) 
%                       {default: 'off'}
%   'gridscale'       - [int > 32] size (nrows) of interpolated scalp map data matrix {default: 67}
%   'colormap'        -  (n,3) any size colormap {default: existing colormap}
%   'circgrid'        - [int > 100] number of elements (angles) in head and border circles {201}
%
% Dipole plotting options:
%   'dipole'          - [xi yi xe ye ze] plot dipole on the top of the scalp map
%                       from coordinate (xi,yi) to coordinates (xe,ye,ze) (dipole head 
%                       model has radius 1). If several rows, plot one dipole per row.
%                       Coordinates returned by dipplot() may be used. Can accept
%                       an EEG.dipfit.model structure (See >> help dipplot).
%                       Ex: ,'dipole',EEG.dipfit.model(17) % Plot dipole(s) for comp. 17.
%   'dipnorm'         - ['on'|'off'] normalize dipole length {default: 'on'}.
%   'diporient'       - [-1|1] invert dipole orientation {default: 1}.
%   'diplen'          - [real] scale dipole length {default: 1}.
%   'dipscale'        - [real] scale dipole size {default: 1}.
%   'dipsphere'       - [real] size of the dipole sphere. {default: 85 mm}.
%   'dipcolor'        - [color] dipole color as Matlab code code or [r g b] vector
%                       {default: 'k' = black}.
% Outputs:
%                   h - plot axes handle
%         grid_or_val - [matrix] the interpolated data image (with off-head points = NaN).  
%                       Else, single interpolated value at the specified 'noplot' arg channel 
%                       location ([rad theta]), if any.
%     plotrad_or_grid - IF grid image returned above, then the 'plotrad' radius of the grid.
%                       Else, the grid image
%     xmesh, ymesh    - x and y values of the returned grid (above)
%
% Chan_locs format:
%    See >> topoplot 'example'
%
% Examples:
%
%    To plot channel locations only:
%    >> figure; topoplot([],EEG.chanlocs,'style','blank','electrodes','labelpoint','chaninfo',EEG.chaninfo);
%    
% Notes: - To change the plot map masking ring to a new figure background color,
%            >> set(findobj(gca,'type','patch'),'facecolor',get(gcf,'color'))
%        - Topoplots may be rotated. From the commandline >> view([deg 90]) {default: [0 90])
%
% Authors: Andy Spydell, Colin Humphries, Arnaud Delorme & Scott Makeig
%          CNL / Salk Institute, 8/1996-/10/2001; SCCN/INC/UCSD, Nov. 2001 -
%
% See also: timtopo(), envtopo()

% Deprecated options: 
%           'shrink' - ['on'|'off'|'force'|factor] Deprecated. 'on' -> If max channel arc_length 
%                       > 0.5, shrink electrode coordinates towards vertex to plot all channels
%                       by making max arc_length 0.5. 'force' -> Normalize arc_length 
%                       so the channel max is 0.5. factor -> Apply a specified shrink
%                       factor (range (0,1) = shrink fraction). {default: 'off'}
%   'electcolor' {'k'}  ... electrode marking details and their {defaults}. 
%   'emarker' {'.'}|'emarkersize' {14}|'emarkersizemark' {40}|'efontsize' {var} -
%                       electrode marking details and their {defaults}. 
%   'ecolor'          - color of the electrode markers {default: 'k' = black}
%   'interplimits'    - ['electrodes'|'head'] 'electrodes'-> interpolate the electrode grid; 
%                       'head'-> interpolate the whole disk {default: 'head'}.

% Unimplemented future options:

% Copyright (C) Colin Humphries & Scott Makeig, CNL / Salk Institute, Aug, 1996
%                                          
% This program is free software; you can redistribute it and/or modify
% it under the terms of the GNU General Public License as published by
% the Free Software Foundation; either version 2 of the License, or
% (at your option) any later version.
%
% This program is distributed in the hope that it will be useful,
% but WITHOUT ANY WARRANTY; without even the implied warranty of
% MERCHANTABILITY or FITNESS FOR A PARTICULAR PURPOSE.  See the
% GNU General Public License for more details.
%
% You should have received a copy of the GNU General Public License
% along with this program; if not, write to the Free Software
% Foundation, Inc., 59 Temple Place, Suite 330, Boston, MA  02111-1307  USA

% $Log: topoplot.m,v $
% Revision 1.276  2007/02/05 20:25:58  toby
% fixed bug when entering channels to plot instead of channel values as the first Input
%
% Revision 1.275  2006/09/14 09:31:43  arno
% fix the white background command
%
% Revision 1.274  2006/07/21 03:05:34  toby
% *** empty log message ***
%
% Revision 1.273  2006/07/21 02:44:48  toby
% commented out faulty error message
%
% Revision 1.272  2006/05/07 18:10:15  arno
% channels indices were not accurate -> fixing them
%
% Revision 1.271  2006/04/12 02:54:13  toby
% help text edit
%
% Revision 1.270  2006/03/13 22:44:32  arno
% change default marker
%
% Revision 1.269  2006/03/09 17:15:37  arno
% change default marker size
% /
%
% Revision 1.268  2006/01/17 23:01:27  scott
% clarified status of 'plotgrid' -sm
%
% Revision 1.267  2005/12/08 00:22:19  arno
% fixing ploting one channel
%
% Revision 1.266  2005/12/01 20:28:29  arno
% typo
%
% Revision 1.265  2005/11/30 19:07:58  arno
% fixing ploting electrodes only
%
% Revision 1.264  2005/11/30 19:02:40  arno
% generic plotchan
%
% Revision 1.263  2005/11/21 21:30:08  toby
% Corrected a crash-error when attempting to use "plotgrid" and "maplimit>absmax" options
%
% Revision 1.262  2005/11/11 00:58:03  arno
% nothing
%
% Revision 1.261  2005/10/29 03:57:01  scott
% chantype help
%
% Revision 1.260  2005/10/27 22:00:26  toby
% adding channel type
%
% Revision 1.258  2005/09/29 14:56:41  scott
% nothing
%
% Revision 1.257  2005/09/27 21:59:49  arno
% fix plotrad issue call from pop_chanedit
%
% Revision 1.256  2005/09/05 15:58:14  scott
% nothing - spacing while looking through code -sm
%
% Revision 1.255  2005/07/27 18:12:59  arno
% removing datachan check
%
% Revision 1.254  2005/07/16 16:36:08  scott
% same
%
% Revision 1.253  2005/07/16 16:27:25  scott
% fixed 'maplimits',[min max] execution, added test -sm
%
% Revision 1.252  2005/07/12 17:03:25  scott
% documented 'whitebk' option -sm
%
% Revision 1.251  2005/06/09 23:33:46  arno
% remove getdatachan function
%
% Revision 1.250  2005/06/09 23:33:21  arno
% fixing datachan
%
% Revision 1.249  2005/06/09 16:36:25  arno
% getdatachans
%
% Revision 1.248  2005/03/09 17:08:03  arno
% implementing nosedir
%
% Revision 1.247  2005/03/07 17:11:19  arno
% implement chaninfo
%
% Revision 1.246  2005/01/28 17:26:10  arno
% fix typo
%
% Revision 1.245  2005/01/25 18:47:01  scott
% fixed recent bug that made all topoplot colors positive!!
% worked on bug when removing gridchans from specified plotchans (using setxor)
%
% Revision 1.244  2005/01/25 01:32:53  scott
% help msg
%
% Revision 1.243  2005/01/10 20:26:34  scott
% adjust color limits for 'gridplot'
%
% Revision 1.242  2005/01/10 19:46:47  scott
% added (undoc) arg 'whitebk'
%
% Revision 1.241  2005/01/07 22:39:40  scott
% fixed 'labelpoint' keyword for 'electrodes' (used in eeglab.m)
%
% Revision 1.240  2005/01/07 19:55:47  scott
% remove traces of 'gridpos'
%
% Revision 1.239  2005/01/06 19:27:17  scott
% implemented 'gridplot' | 'plotgrid' option
%
% Revision 1.238  2005/01/03 02:27:32  scott
% made 'grid' rectangular (each element square)
%
% Revision 1.237  2005/01/03 02:10:33  scott
% added 'gridplot' option
%
% Revision 1.236  2005/01/02 18:42:25  scott
% implementing 'plotgrid'
%
% Revision 1.235  2004/12/26 05:48:57  scott
% enlarged definition of 'emarker', deprecated 'ecolor','emarkersize'...
%
% Revision 1.234  2004/12/24 19:48:23  scott
% fixed and extended 'emarker2' args; added 'hcolor','none' option; changed 'emarkersize1chan' to
% 'emarkersizemark' (preserving backwards compatability as well). tested with /home/www/eeglab/test_topoplot.m
%
% Revision 1.233  2004/12/24 01:32:29  scott
% documented xmesh, ymesh optional outputs
%
% Revision 1.232  2004/12/24 01:25:28  scott
% clarified 'plotchans', added 'emarker2'
%
% Revision 1.231  2004/12/21 23:18:48  hilit
% change x and y axis to depend on squeezfac, in case 'intrad' is provided
%
% Revision 1.230  2004/12/20 22:05:44  scott
% if intrad specified, then make plotrad <= intrad
%
% Revision 1.229  2004/12/20 21:13:41  scott
% made specifying 'intrad' -> actually use intrad to define the interp grid.
% returned Xi, Yi for toporeplot() (undocumented)
%
% Revision 1.228  2004/12/17 16:36:53  scott
% cleaning up 'plotgrid' code
%
% Revision 1.227  2004/12/17 06:49:57  scott
% tested if isstruct or string chan_loc; worked on plotgrid - still unimplemented
%
% Revision 1.226  2004/12/10 21:00:17  scott
% made 3rd output plotrad (by default). Documented reading of chanlocs.plotrad
% if it exists.
%
% Revision 1.225  2004/11/23 01:52:12  hilit
% fixing 'style' 'blank' problems
%
% Revision 1.224  2004/11/22 21:55:46  hilit
% undo some of the changes
%
% Revision 1.223  2004/11/22 21:47:14  hilit
% debugging 'style' 'blank' problems
%
% Revision 1.222  2004/11/22 20:11:38  scott
% trying to fix style 'blank' problems
%
% Revision 1.221  2004/11/22 05:41:43  arno
% more debugging
%
% Revision 1.220  2004/11/22 05:39:05  arno
% function was crashing on regular topoplot, debuging
%
% Revision 1.219  2004/11/22 05:02:51  scott
% fixing topoplot([],EEG.chanlocs,'emarker','o')
%
% Revision 1.218  2004/11/22 04:58:21  scott
% fixed topoplot(32,EEG.chanlocs) and topoplot([],EEG.chanlocs,'emarker','o')
% to plot marked channel 32 in red disk
%
% Revision 1.217  2004/11/18 20:29:14  hilit
% enabled the 'example' option
%
% Revision 1.216  2004/11/18 19:22:22  scott
% made 3rd output, 'grid'. [] unless interpolated value asked for
%
% Revision 1.215  2004/11/09 19:25:08  arno
% move plotgrid help outsie of header since unimplemented
%
% Revision 1.214  2004/10/27 17:34:35  scott
% help msg adjust -sm
%
% Revision 1.213  2004/10/27 16:39:06  arno
% remove infinite and NaN values
%
% Revision 1.212  2004/10/09 22:26:18  scott
% iv interp. value output, then output grid too -sm
%
% Revision 1.211  2004/10/08 21:34:25  scott
% same -sm
%
% Revision 1.210  2004/10/08 21:32:09  scott
% help message clarification on outputs -sm
%
% Revision 1.209  2004/10/07 15:55:15  scott
% made Values==[] work with plotchans  -sm
%
% Revision 1.208  2004/09/29 15:44:46  scott
% added 'plotchans' option. upgraded 'plotgrid' (still unimplemented) -sm
%
% Revision 1.207  2004/09/29 01:04:22  scott
% created input 'plotgrid' - plotting not yet implemented -sm
%
% Revision 1.206  2004/09/10 00:53:08  hilit
% converted input arguments to text() to double
%
% Revision 1.205  2004/07/07 22:21:30  arno
% debug shrink
%
% Revision 1.204  2004/06/10 19:11:53  arno
% remove debug msg
%
% Revision 1.203  2004/05/14 23:41:09  arno
% allowing negative shrink
%
% Revision 1.202  2004/05/14 23:29:32  arno
% fixing toggle name/number
%
% Revision 1.201  2004/05/10 15:14:34  scott
% more flexible labels/numbers/points argument reading; defined ELECTRODE_HEIGHT
%
% Revision 1.200  2004/05/07 15:12:51  scott
% removed textax, instead plot3() electrode labels/pts/numbers above the rest with plot3() -sm
%
% Revision 1.199  2004/05/07 04:35:10  scott
% superimpose textax again - making both axes square
%
% Revision 1.198  2004/05/05 21:57:23  hilit
% removed text from the previous log message
%
% Revision 1.197  2004/05/05 20:56:20  hilit
% change the defult setting of dipnorm to 'on'.
%
% Revision 1.197  2004/05/05 13:55:00  hilit
% Set the defult option of dipnorm to 'on'
%
% Revision 1.196  2004/05/05 20:36:04  scott
% DIPOLE scaling
%
% Revision 1.195  2004/05/05 20:21:02  scott
% *** empty log message ***
%
% Revision 1.194  2004/04/29 18:58:48  scott
% removed new axes - scaling problem. Toggling pts|numbers doesnt work inside head cartoon.
%
% Revision 1.193  2004/04/29 18:36:46  scott
% test
%
% Revision 1.192  2004/04/29 18:23:03  scott
% make overplot axis limits the same as topoplot limits
%
% Revision 1.191  2004/04/28 18:19:06  scott
% put labels/numbers on another axes so that clicking numbers<->labels
% will work inside the head cartoon patch
%
% Revision 1.190  2004/04/28 17:00:42  scott
% no blanking ring when style is 'blank'
%
% Revision 1.189  2004/04/01 17:10:46  scott
% converted 'conv' interpolation to polar
%
% Revision 1.188  2004/03/31 18:23:15  scott
% debug 'conv' mode - plot ears and nose above map surface to avoid masking by 'conv'
%
% Revision 1.187  2004/03/31 18:06:53  scott
% adding 'conv' mode for plotting convex hull; corrected shrink in 'interp' mode
%
% Revision 1.186  2004/03/31 05:15:05  scott
% *** empty log message ***
%
% Revision 1.185  2004/03/31 05:06:27  scott
% implementing 'conv' (undocumented)
%
% Revision 1.184  2004/03/31 03:19:02  scott
% adjust ear lines
%
% Revision 1.183  2004/03/31 02:53:35  scott
% made blanking ring and head filled rings; made default electrodes 'off' iff chans>64; made contour color
% dark grey; adjusted nose and ear shapes
%
% Revision 1.182  2004/03/31 02:08:07  scott
% *** empty log message ***
%
% Revision 1.181  2004/03/30 18:48:21  scott
% same
%
% Revision 1.180  2004/03/30 18:29:08  scott
% testing fill ring
%
% Revision 1.179  2004/03/30 17:38:15  scott
% plot ring patch instead of blanking circle
%
% Revision 1.178  2004/03/25 22:30:13  arno
% same thing
%
% Revision 1.177  2004/03/25 22:26:45  arno
% same thing
%
% Revision 1.176  2004/03/25 22:24:41  arno
% fixing shrinkfactor bug
%
% Revision 1.175  2004/03/24 16:35:25  scott
% added 'cricgrid' plotting detail argument
%
% Revision 1.174  2004/03/23 19:19:34  scott
% made 'electrodes' default 'off'
%
% Revision 1.173  2004/03/23 19:18:32  scott
% default: plotrad >= 0.5
%
% Revision 1.172  2004/03/23 15:20:39  scott
% made only 2 outputs
%
% Revision 1.171  2004/03/23 00:40:06  scott
% clarifying handling of un-located channels
%
% Revision 1.170  2004/03/22 17:57:21  scott
% added arg 'intrad' - separated interpolation and plotting areas
% Now, by default, interpolates over all the (radius<=1) electrodes.
% Added 'intsquare' option - interpolated values in electrodes in the entire
% interpolation square, not just the (plotting) disk. Can give more accurate
% interpolation at edges of the plotting disk i.e. interpolation instead of
% extrapolation), if there are additional channel locations beyond the plotting area
%
% Revision 1.169  2004/03/22 03:25:41  scott
% re-implmenting shrink options
%
% Revision 1.168  2004/03/21 19:19:18  scott
% help message
%
% Revision 1.167  2004/03/21 18:02:08  scott
% debugged deprecated 'shrink' mode code
%
% Revision 1.166  2004/03/21 17:31:44  scott
% nothing
%
% Revision 1.165  2004/03/21 17:25:39  scott
% corrected dipole plotting
%
% Revision 1.164  2004/03/21 16:52:37  scott
% debugged plotrad, headrad plot size setting
%
% Revision 1.163  2004/03/20 18:20:14  scott
% created 'headrad' (removed 'forcehead'). Now uses only 'plotrad' and 'headrad'
% to set plotting scales. 'shrink' mode disabled temporarily
%
% Revision 1.162  2004/03/19 21:57:58  scott
% do not plot channels with arc_length > 1
%
% Revision 1.161  2004/03/19 19:47:13  arno
% remove str2num
%
% Revision 1.160  2004/03/19 19:05:26  scott
% read string plotrad from channel locations structure
%
% Revision 1.159  2004/03/19 17:46:19  scott
% added 'forcehead'; changed 'pointnumbers' and 'pointlabels' to 'ptnumbers', 'ptlabels'
% but kept backwards compatibility. Allowed marking of multiple channel locations
% without requiring an explicit 'style','blank'. Allowed [] data -> plot channel
% locations. Improved help message and 'example' text. Switched order of plotting
% of head border, electrodes and head cartoon. Made head cartoon not appear by
% default when plotrad<0.5 or 'shrink' is severe (but see 'forcehead'). -sm
%
% Revision 1.158  2004/03/19 02:33:40  scott
% plotting head, ears and/or skirt as appropriate from plotrad and shrink args
%
% Revision 1.157  2004/03/19 01:49:07  scott
% plotrad
%
% Revision 1.156  2004/03/19 00:30:08  scott
% plotrad minmax
%
% Revision 1.155  2004/03/18 17:05:20  arno
% fixed plotrad
%
% Revision 1.154  2004/03/18 16:36:53  arno
% debug shrink and plotrad
%
% Revision 1.153  2004/03/18 16:22:12  arno
% debug shrink
%
% Revision 1.152  2004/03/18 01:47:24  scott
% debug
%
% Revision 1.151  2004/03/18 01:44:28  scott
% 'plotrad' arg and help message re skirt
%
% Revision 1.150  2004/03/18 01:26:33  arno
% plotrad
%
% Revision 1.149  2004/03/18 00:29:07  arno
% debug skirt option
%
% Revision 1.148  2004/03/18 00:18:09  arno
% skirt option
%
% Revision 1.147  2004/02/25 15:29:39  scott
% dont plot border if shrinkfac < .01
%
% Revision 1.146  2004/02/25 15:25:07  scott
% adjust border of 'skirt'
%
% Revision 1.145  2004/02/25 15:19:38  scott
% not allowing shrink to be negative
%
% Revision 1.144  2004/02/23 16:55:51  scott
% don't let ears go outside axes if shrink is 'skirt' but shrink factor is 0 or small
%
% Revision 1.143  2004/02/19 15:56:28  scott
% plot dipole(s) last
%
% Revision 1.142  2004/02/19 15:49:58  scott
% plot dipoles inside head in 'skirt' mode
%
% Revision 1.141  2004/02/18 01:16:53  scott
% help message adjust
%
% Revision 1.140  2004/02/18 01:02:58  scott
% 'dipole' help message. Adaptive AXHEADFAC.
%
% Revision 1.139  2004/02/17 22:44:54  arno
% now processing DIPFIT structure and fixed normalization bug
%
% Revision 1.138  2004/02/17 18:16:35  scott
% adjust EMARKERSIZE
%
% Revision 1.137  2004/02/17 18:11:36  scott
% fixed 'skirt'&'fill' problem. Also, made heads bigger
%
% Revision 1.136  2004/02/17 16:58:24  scott
% change color of outer 'shrink' mode ring to almost white, to avoid print bug
%
% Revision 1.135  2004/02/17 03:14:44  scott
% expand skirt border radius
%
% Revision 1.134  2004/02/15 21:30:01  scott
% same
%
% Revision 1.133  2004/02/15 21:17:07  scott
% omit QUAD_SKIRT option - not ready !
%
% Revision 1.132  2004/02/15 21:02:13  scott
% same
% Revision 1.96  2004/02/15 19:41:48  scott
% skirt with wedges
%
% Revision 1.95  2004/02/15 17:35:49  scott
% added 'style','skirt'
%
% Revision 1.72  2004/02/15 15:58:33  scott
% formatting, try 'shrink','skirt' ...
%
% Revision 1.71  2004/01/20 04:25:05  scott
% help msg edit
% .,
%
% Revision 1.70  2003/12/17 15:49:45  arno
% debug chan with no coordinates
%
% Revision 1.69  2003/12/17 01:25:37  arno
% debug plot electrode subset
%
% Revision 1.68  2003/12/17 00:57:17  arno
% subset of electrodes
%
% Revision 1.67  2003/11/29 23:34:00  scott
% help msg
%
% Revision 1.66  2003/11/06 16:31:18  arno
% changing dipnorm
%
% Revision 1.65  2003/11/06 02:04:41  arno
% correct orientation
%
% Revision 1.64  2003/11/06 01:40:31  arno
% diporient
%
% Revision 1.63  2003/11/06 01:00:57  arno
% adjusting corrdinates
% for dipole
%
% Revision 1.62  2003/11/05 20:35:21  arno
% dipole options
%
% Revision 1.61  2003/11/05 19:44:32  arno
% header text
%
% Revision 1.60  2003/08/08 17:36:12  arno
% shrink factor overwrite problem fixed
%
% Revision 1.59  2003/08/08 17:34:41  arno
% -cos -> cos
%
% Revision 1.58  2003/08/07 20:49:12  arno
% option 'masksurf' to speed up display
%
% Revision 1.57  2003/08/07 16:02:35  scott
% typo
%
% Revision 1.56  2003/08/07 16:01:49  scott
% debug
%
% Revision 1.55  2003/08/07 15:56:54  scott
% debug
%
% Revision 1.54  2003/08/07 15:54:49  scott
% debug last
%
% Revision 1.53  2003/08/07 15:51:05  scott
% added 'noplot' option to return interpolated channel value
%
% Revision 1.52  2003/07/18 01:34:07  scott
% text placement
%
% Revision 1.51  2003/07/18 01:33:19  scott
% text placement
%
% Revision 1.50  2003/07/18 01:31:49  scott
% debug
%
% Revision 1.49  2003/07/18 01:27:17  scott
% debug
%
% Revision 1.48  2003/07/18 01:26:05  scott
% debug
%
% Revision 1.47  2003/07/18 01:18:12  scott
% debug last
%
% Revision 1.46  2003/07/18 01:17:34  scott
% formatting, debug axes size message
%
% Revision 1.45  2003/07/17 23:42:32  scott
% nothing
%
% Revision 1.44  2003/07/17 23:13:03  scott
% rm debug message
%
% Revision 1.43  2003/07/16 16:29:46  arno
% replacing with topoplottest - added image output, gridscale arg
%
% Revision 1.41  2003/07/15 23:55:40  arno
% retreiving version 1.28
%
% Revision 1.28  2003/06/27 18:53:04  arno
% header msg
%
% Revision 1.27  2003/05/12 22:27:44  arno
% debug verbose
%
% Revision 1.26  2003/05/12 22:23:38  arno
% adding verbose option
%
% Revision 1.25  2002/11/27 01:23:53  arno
% change warning message
%
% Revision 1.24  2002/11/12 23:06:48  arno
% still debugging last insert
%
% Revision 1.23  2002/11/12 22:19:01  arno
% typo
%
% Revision 1.22  2002/11/12 21:43:51  scott
% tmpelocs -> tmpeloc
%
% Revision 1.21  2002/11/12 19:33:24  arno
% remove last channel of eloc structure if necessary (common ref)
%
% Revision 1.20  2002/11/01 03:50:08  erik
% same
%
% Revision 1.19  2002/11/01 03:47:40  erik
% added test for locs_file string to readlocs call
%
% Revision 1.18  2002/10/31 22:51:25  luca
% now also plotting n < nchans single channels
%
% Revision 1.17  2002/10/30 18:50:37  arno
% debugging dipole
%
% Revision 1.16  2002/10/30 16:41:21  arno
% adding the dipole option
%
% Revision 1.15  2002/10/26 20:09:35  arno
% error typo
%
% Revision 1.14  2002/10/14 00:40:44  arno
% *** empty log message ***
%
% Revision 1.13  2002/09/23 18:09:11  arno
% fixing single channel plotting
%
% Revision 1.12  2002/08/13 17:45:58  arno
% undo last change
%
% Revision 1.11  2002/08/13 17:44:37  arno
% remove color setting
%
% Revision 1.10  2002/08/12 01:34:53  arno
% color
%
% Revision 1.9  2002/08/11 22:31:20  arno
% color
%
% Revision 1.8  2002/05/01 18:49:20  arno
% modifying default shrink
%
% Revision 1.7  2002/05/01 02:40:10  arno
% typo
%
% Revision 1.6  2002/04/24 17:30:47  arno
% auto shrink
%
% Revision 1.5  2002/04/24 17:07:28  arno
% debugging error message problem
%
% Revision 1.4  2002/04/17 18:40:23  arno
% display real electrode number
%
% Revision 1.3  2002/04/06 03:47:44  arno
% adding emarkersize1chan input
%
% Revision 1.2  2002/04/06 03:37:24  arno
% adding single channel vector input
%
% Revision 1.1  2002/04/05 17:36:45  jorn
% Initial revision
%

% Topoplot Version 2.1
% Early development history:
% Begun by Andy Spydell and Scott Makeig, NHRC,  7-23-96
% 8-96 Revised by Colin Humphries, CNL / Salk Institute, La Jolla CA
%   -changed surf command to imagesc (faster)
%   -can now handle arbitrary scaling of electrode distances
%   -can now handle non integer angles in chan_locs
% 4-4-97 Revised again by Colin Humphries, reformatted by SM
%   -added parameters
%   -changed chan_locs format
% 2-26-98 Revised by Colin
%   -changed image back to surface command
%   -added fill and blank styles
%   -removed extra background colormap entry (now use any colormap)
%   -added parameters for electrode colors and labels
%   -now each topoplot axes use the caxis command again.
%   -removed OUTPUT parameter
% 3-11-98 changed default emarkersize, improve help msg -sm
% 5-24-01 made default emarkersize vary with number of channels -sm
% 01-25-02 reformated help & license, added link -ad 
% 03-15-02 added readlocs and the use of eloc input structure -ad 
% 03-25-02 added 'labelpoint' options and allow Values=[] -ad &sm
% 03-25-02 added details to "Unknown parameter" warning -sm & ad


function [handle,Zi,grid,Xi,Yi] = topoplot_new(Values,loc_file,p1,v1,p2,v2,p3,v3,p4,v4,p5,v5,p6,v6,p7,v7,p8,v8,p9,v9,p10,v10,p11,v11)

%
%%%%%%%%%%%%%%%%%%%%%%%% Set defaults %%%%%%%%%%%%%%%%%%%%%%%%%%%%%%%%%%%%
%


% ------------------------------------------------------
% -------------- EEGLAB DEFINITION (V 4.0) -------------
% ------------------------------------------------------

EEGLAB_VERSION = '6.03b'; % EEGLAB version s=stable, b=beta, a=alpha (SCCN only)

TUTORIAL_URL = 'http://sccn.ucsd.edu/eeglab/eeglabdocs.html'; % online version
% NB: If there is a local copy of the web site, 
%     replace the line above with a line like the following: 
% TUTORIAL_URL = 'file://C:\folder\eeglabtutorial\eeglabdocs.html'; % Windows
% TUTORIAL_URL = 'file:///home/user/eeglabtutorial/eeglabdocs.html'; % Unix
% TUTORIAL_URL = 'file://::disk:folder:eeglabtutorial:eeglabdocs.html'; % Mac

%ICABINARY = '/home/duann/matlab/fmrlab4.0/ica_linux2.4'; 
ICABINARY = '/data/common/matlab/eeglab/functions/resources/ica_linux'; 
%                           % <=INSERT location of ica executable for binica.m above
%                           % If none, use []

YDIR  = 1;                  % positive potential up = 1; negative up = -1
HZDIR = 'up';               % ascending freqs = 'up'; descending = 'down' 
                            % (e.g., timef/newtimef frequency direction)
DEFAULT_SRATE = 256.0175;   % default local sampling rate 
DEFAULT_TIMLIM = [-1000 2000]; % default local epoch limits (ms)


% Set EEGLAB figure and GUI colors
% --------------------------------
if get(0, 'screendepth') <=8 % if mono or 8-bit color
    fprintf('icadefs(): Setting display parameters for mono or 8-bit color\n');
    %BACKCOLOR           = [1 1 1];    % Background figure color 
    BACKCOLOR           = [0 0 0];    % Background figure color 
    BACKEEGLABCOLOR     = [1 1 1];    % EEGLAB main window background
    GUIBUTTONCOLOR      = [1 1 1];    % Buttons colors in figures
    GUIPOPBUTTONCOLOR   = [1 1 1];    % Buttons colors in GUI windows
    GUIBACKCOLOR        = [1 1 1];    % GUI background color
    GUITEXTCOLOR        = [0 0 0];      % GUI foreground color for text    
    PLUGINMENUCOLOR     = [.5 0 .5];  % plugin menu color

else % if full color screen
    BACKCOLOR           = [.93 .96 1];    % EEGLAB Background figure color 
%     BACKCOLOR           = [0 0 0];    % EEGLAB Background figure color 
    BACKEEGLABCOLOR     = [.66 .76 1];    % EEGLAB main window background
    GUIBUTTONCOLOR      = BACKEEGLABCOLOR;% Buttons colors in figures
    GUIPOPBUTTONCOLOR   = BACKCOLOR;      % Buttons colors in GUI windows
    GUIBACKCOLOR        = BACKEEGLABCOLOR;% EEGLAB GUI background color <---------
    GUITEXTCOLOR        = [0 0 0.4];      % GUI foreground color for text
    PLUGINMENUCOLOR     = [.5 0 .5];      % plugin menu color
end;


% THE FOLLOWING PARAMETERS WILL BE DEPRECATED IN LATER VERSIONS
% -------------------------------------------------------------

SHRINKWARNING = 1;          % Warn user about the shrink factor in topoplot() (1/0)

MAXENVPLOTCHANS   = 264;  % maximum number of channels to plot in envproj.m
MAXPLOTDATACHANS  = 264;  % maximum number of channels to plot in dataplot.m
MAXPLOTDATAEPOCHS = 264;  % maximum number of epochs to plot in dataplot.m
MAXEEGPLOTCHANS   = 264;  % maximum number of channels to plot in eegplot.m
MAXTOPOPLOTCHANS  = 264;  % maximum number of channels to plot in topoplot.m

DEFAULT_ELOC  = 'chan.locs'; % default electrode location file for topoplot.m
DEFAULT_EPOCH = 10;       % default epoch width to plot in eegplot(s) (in sec)

SC  =  ['binica.sc'];           % Master .sc script file for binica.m
                                % MATLAB will use first such file found
                                % in its path of script directories.
                                % Copy to pwd to alter ICA defaults
                 % read defaults MAXTOPOPLOTCHANS and DEFAULT_ELOC and BACKCOLOR
if ~exist('BACKCOLOR')  % if icadefs.m does not define BACKCOLOR
   BACKCOLOR = [.93 .96 1];  % EEGLAB standard
end
cmap = colormap;
cmaplen = size(cmap,1);
whitebk = 'off';  % by default, make gridplot background color = EEGLAB screen background color

plotgrid = 'off';
plotchans = [];
noplot  = 'off';
handle = [];
Zi = [];
chanval = NaN;
rmax = 0.5;             % actual head radius - Don't change this!
INTERPLIMITS = 'head';  % head, electrodes
INTSQUARE = 'on';       % default, interpolate electrodes located though the whole square containing
                        % the plotting disk
default_intrad = 1;     % indicator for (no) specified intrad
MAPLIMITS = 'absmax';   % absmax, maxmin, [values]
GRID_SCALE = 67;        % plot map on a 67X67 grid
CIRCGRID   = 201;       % number of angles to use in drawing circles
AXHEADFAC = 1.3;        % head to axes scaling factor
CONTOURNUM = 6;         % number of contour levels to plot
STYLE = 'both';         % default 'style': both,straight,fill,contour,blank
HEADCOLOR = [0 0 0];    % default head color (black)
CCOLOR = [0.2 0.2 0.2]; % default contour color
ELECTRODES = [];        % default 'electrodes': on|off|label - set below
MAXDEFAULTSHOWLOCS = 64;% if more channels than this, don't show electrode locations by default
EMARKER = '.';          % mark electrode locations with small disks
ECOLOR = [0 0 0];       % default electrode color = black
EMARKERSIZE = [];       % default depends on number of electrodes, set in code
EMARKERLINEWIDTH = 1;   % default edge linewidth for emarkers
EMARKERSIZE1CHAN = 40;  % default selected channel location marker size
EMARKERCOLOR1CHAN = 'red'; % selected channel location marker color
EMARKER2CHANS = [];      % mark subset of electrode locations with small disks
EMARKER2 = 'o';          % mark subset of electrode locations with small disks
EMARKER2COLOR = 'r';     % mark subset of electrode locations with small disks
EMARKERSIZE2 = 10;      % default selected channel location marker size
EMARKER2LINEWIDTH = 1;
EFSIZE = get(0,'DefaultAxesFontSize'); % use current default fontsize for electrode labels
HLINEWIDTH = 1.7;         % default linewidth for head, nose, ears
BLANKINGRINGWIDTH = .035;% width of the blanking ring 
HEADRINGWIDTH    = .007;% width of the cartoon head ring
SHADING = 'flat';       % default 'shading': flat|interp
shrinkfactor = [];      % shrink mode (dprecated)
intrad       = [];      % default interpolation square is to outermost electrode (<=1.0)
plotrad      = [];      % plotting radius ([] = auto, based on outermost channel location)
headrad      = [];      % default plotting radius for cartoon head is 0.5
squeezefac = 1.0;
MINPLOTRAD = 0.15;      % can't make a topoplot with smaller plotrad (contours fail)
VERBOSE = 'off';
MASKSURF = 'off';
CONVHULL = 'off';       % dont mask outside the electrodes convex hull
DRAWAXIS = 'off';
CHOOSECHANTYPE = 0;

%%%%%% Dipole defaults %%%%%%%%%%%%
DIPOLE  = [];           
DIPNORM   = 'on';
DIPSPHERE = 85;
DIPLEN    = 1;
DIPSCALE  = 1;
DIPORIENT  = 1;
DIPCOLOR  = [0 0 0];
NOSEDIR   = '+X';
CHANINFO  = [];
%%%%%%%%%%%%%%%%%%%%%%%%%%%%%%%%%%%

%
%%%%%%%%%%%%%%%%%%%%%%% Handle arguments %%%%%%%%%%%%%%%%%%%%%%%%%%%%%%%%%%%%%
%
if nargin< 1
   help topoplot;
   return
end
nargs = nargin;
if nargs == 1
  if isstr(Values)
    if any(strcmp(lower(Values),{'example','demo'}))
      fprintf(['This is an example of an electrode location file,\n',...
               'an ascii file consisting of the following four columns:\n',...
               ' channel_number degrees arc_length channel_name\n\n',...
               'Example:\n',...
               ' 1               -18    .352       Fp1 \n',...
               ' 2                18    .352       Fp2 \n',...
               ' 5               -90    .181       C3  \n',...
               ' 6                90    .181       C4  \n',...
               ' 7               -90    .500       A1  \n',...
               ' 8                90    .500       A2  \n',...
               ' 9              -142    .231       P3  \n',...
               '10               142    .231       P4  \n',...
               '11                 0    .181       Fz  \n',...
               '12                 0    0          Cz  \n',...
               '13               180    .181       Pz  \n\n',...
                                                             ...
               'In topoplot() coordinates, 0 deg. points to the nose, positive\n',...
               'angles point to the right hemisphere, and negative to the left.\n',...
               'The model head sphere has a circumference of 2; the vertex\n',...
               '(Cz) has arc_length 0. Locations with arc_length > 0.5 are below\n',...
               'head center and are plotted outside the head cartoon.\n'....
               'Option plotrad controls how much of this lower-head "skirt" is shown.\n',...
               'Option headrad controls if and where the cartoon head will be drawn.\n',...
               'Option intrad controls how many channels will be included in the interpolation.\n',...
               ])
      return
    end
  end
end
if nargs < 2
  loc_file = DEFAULT_ELOC;
  if ~exist(loc_file)
      fprintf('default locations file "%s" not found - specify chan_locs in topoplot() call.\n',loc_file)
      error(' ')
  end
end
if isempty(loc_file)
  loc_file = 0;
end
if isnumeric(loc_file) & loc_file == 0
  loc_file = DEFAULT_ELOC;
end

if nargs > 2
  if ~(round(nargs/2) == nargs/2)
    error('Odd number of input arguments??')
  end
  for i = 3:2:nargs
    Param = eval(['p',int2str((i-3)/2 +1)]);
    Value = eval(['v',int2str((i-3)/2 +1)]);
    if ~isstr(Param)
      error('Flag arguments must be strings')
    end
    Param = lower(Param);
    switch Param
     case 'conv'
      CONVHULL = lower(Value);
      if ~strcmp(CONVHULL,'on') & ~strcmp(CONVHULL,'off')
       error('Value of ''conv'' must be ''on'' or ''off''.');
      end
	 case 'colormap'
	  if size(Value,2)~=3
          error('Colormap must be a n x 3 matrix')
	  end
	  colormap(Value)
	 case 'intsquare'
          INTSQUARE = lower(Value);
          if ~strcmp(INTSQUARE,'on') & ~strcmp(INTSQUARE,'off')
             error('Value of ''intsquare'' must be ''on'' or ''off''.');
          end
	 case {'interplimits','headlimits'}
	  if ~isstr(Value)
          error('''interplimits'' value must be a string')
	  end
	  Value = lower(Value);
	  if ~strcmp(Value,'electrodes') & ~strcmp(Value,'head')
          error('Incorrect value for interplimits')
	  end
	  INTERPLIMITS = Value;
	 case 'verbose'
	  VERBOSE = Value;
	 case 'nosedir'
	  NOSEDIR = Value;
      if isempty(strmatch(lower(NOSEDIR), { '+x', '-x', '+y', '-y' }))
          error('Invalid nose direction');
      end;
	 case 'chaninfo'
	  CHANINFO = Value;
      if isfield(CHANINFO, 'nosedir'), NOSEDIR      = CHANINFO.nosedir; end;
      if isfield(CHANINFO, 'shrink' ), shrinkfactor = CHANINFO.shrink;  end;          
      if isfield(CHANINFO, 'plotrad') & isempty(plotrad), plotrad = CHANINFO.plotrad; end;
      if isfield(CHANINFO, 'chantype')
          chantype = CHANINFO.chantype;
          if ischar(chantype), chantype = cellstr(chantype); end
          CHOOSECHANTYPE = 1;
      end
     case 'chantype'
      chantype = Value;
      CHOOSECHANTYPE = 1;
      if ischar(chantype), chantype = cellstr(chantype); end
      if ~iscell(chantype), error('chantype must be cell array. e.g. {''EEG'', ''EOG''}'); end
	 case 'drawaxis'
	  DRAWAXIS = Value;
	 case 'maplimits'
	  MAPLIMITS = Value;
	 case 'masksurf'
	  MASKSURF = Value;
	 case 'circgrid'
	  CIRCGRID = Value;
          if isstr(CIRCGRID) | CIRCGRID<100
            error('''circgrid'' value must be an int > 100');
          end
	 case 'style'
	  STYLE = lower(Value);
	 case 'numcontour'
	  CONTOURNUM = Value;
	 case 'electrodes'
	  ELECTRODES = lower(Value);
         if strcmpi(ELECTRODES,'pointlabels') | strcmpi(ELECTRODES,'ptslabels') ...
              | strcmpi(ELECTRODES,'labelspts') | strcmpi(ELECTRODES,'ptlabels') ...
              | strcmpi(ELECTRODES,'labelpts') 
             ELECTRODES = 'labelpoint'; % backwards compatability
         elseif strcmpi(ELECTRODES,'pointnumbers') | strcmpi(ELECTRODES,'ptsnumbers') ...
              | strcmpi(ELECTRODES,'numberspts') | strcmpi(ELECTRODES,'ptnumbers') ...
              | strcmpi(ELECTRODES,'numberpts')  | strcmpi(ELECTRODES,'ptsnums')  ...
              | strcmpi(ELECTRODES,'numspts') 
             ELECTRODES = 'numpoint'; % backwards compatability
         elseif strcmpi(ELECTRODES,'nums') 
             ELECTRODES = 'numbers'; % backwards compatability
         elseif strcmpi(ELECTRODES,'pts') 
             ELECTRODES = 'on'; % backwards compatability
         elseif ~strcmp(ELECTRODES,'off') ...
              & ~strcmpi(ELECTRODES,'on') ...
              & ~strcmp(ELECTRODES,'labels') ...
              & ~strcmpi(ELECTRODES,'numbers') ...
              & ~strcmpi(ELECTRODES,'labelpoint') ...
              & ~strcmpi(ELECTRODES,'numpoint') 
                error('Unknown value for keyword ''electrodes''');
         end
	 case 'dipole'
	  DIPOLE = Value;
	 case 'dipsphere'
	  DIPSPHERE = Value;
	 case 'dipnorm'
	  DIPNORM = Value;
	 case 'diplen'
	  DIPLEN = Value;
	 case 'dipscale'
	  DIPSCALE = Value;
	 case 'diporient'
	  DIPORIENT = Value;
	 case 'dipcolor'
	  DIPCOLOR = Value;
	 case 'emarker'
          if ischar(Value)
	      EMARKER = Value;
          elseif ~iscell(Value) | length(Value) > 4
              error('''emarker'' argument must be a cell array {marker color size linewidth}')
          else
	      EMARKER = Value{1};
          end
          if length(Value) > 1
	      ECOLOR = Value{2};
          end
          if length(Value) > 2
	      EMARKERSIZE2 = Value{3};
          end
          if length(Value) > 3
	      EMARKERLINEWIDTH = Value{4};
          end
	 case 'emarker2' 
          if ~iscell(Value) | length(Value) > 5
              error('''emarker2'' argument must be a cell array {chans marker color size linewidth}')
          end
	  EMARKER2CHANS = abs(Value{1}); % ignore channels < 0
          if length(Value) > 1
	      EMARKER2 = Value{2};
          end
          if length(Value) > 2
	      EMARKER2COLOR = Value{3};
          end
          if length(Value) > 3
	      EMARKERSIZE2 = Value{4};
          end
          if length(Value) > 4
	      EMARKER2LINEWIDTH = Value{5};
          end
	 case 'shrink'
	  shrinkfactor = Value;
	 case 'intrad'
	  intrad = Value;
          if isstr(intrad) | (intrad < MINPLOTRAD | intrad > 1)
	     error('intrad argument should be a number between 0.15 and 1.0');
	  end
	 case 'plotrad'
	  plotrad = Value;
          if isstr(plotrad) | (plotrad < MINPLOTRAD | plotrad > 1)
	     error('plotrad argument should be a number between 0.15 and 1.0');
	  end
	case 'headrad'
	  headrad = Value;
	  if isstr(headrad) & ( strcmpi(headrad,'off') | strcmpi(headrad,'none') )
	    headrad = 0;       % undocumented 'no head' alternatives
	  end
	  if isempty(headrad) % [] -> none also
	    headrad = 0;
	  end
	  if ~isstr(headrad) 
	    if ~(headrad==0) & (headrad < MINPLOTRAD | headrad>1)
	      error('bad value for headrad');
	    end
	  elseif  ~strcmpi(headrad,'rim')
	    error('bad value for headrad');
	  end
	 case {'headcolor','hcolor'}
	  HEADCOLOR = Value;
	 case {'contourcolor','ccolor'}
	  CCOLOR = Value;
	 case {'electcolor','ecolor'}
	  ECOLOR = Value;
	 case {'emarkersize','emsize'}
	  EMARKERSIZE = Value;
	 case {'emarkersize1chan','emarkersizemark'}
	  EMARKERSIZE1CHAN= Value;
	 case {'efontsize','efsize'}
	  EFSIZE = Value;
	 case 'shading'
	  SHADING = lower(Value);
	  if ~any(strcmp(SHADING,{'flat','interp'}))
	     error('Invalid shading parameter')
	  end
         case 'noplot'
          noplot = Value;
          if ~isstr(noplot)
            if length(noplot) ~= 2
              error('''noplot'' location should be [radius, angle]')
            else
              chanrad = noplot(1);
              chantheta = noplot(2);
              noplot = 'on';
            end
          end
         case 'gridscale'
          GRID_SCALE = Value;
          if isstr(GRID_SCALE) | GRID_SCALE ~= round(GRID_SCALE) | GRID_SCALE < 32
               error('''gridscale'' value must be integer > 32.');
          end
         case {'plotgrid','gridplot'}
           plotgrid = 'on';
           gridchans = Value;
         case 'plotchans'
           plotchans = Value(:);
           if find(plotchans<=0) 
               error('''plotchans'' values must be > 0');
           end
           % if max(abs(plotchans))>max(Values) | max(abs(plotchans))>length(Values) -sm ???
         case {'whitebk','whiteback','forprint'}
            whitebk = Value;
	 otherwise
	  error(['Unknown input parameter ''' Param ''' ???'])
    end
  end
end
if strcmpi(whitebk, 'on')
    BACKCOLOR = [ 1 1 1 ];
end;

%
%%%%%%%%%%%%%%%%%%%%%%%%%%% test args for plotting an electrode grid %%%%%%%%%%%%%%%%%%%%%%
%
if strcmp(plotgrid,'on')
   STYLE = 'grid';
   gchans = sort(find(abs(gridchans(:))>0));

   % if setdiff(gchans,unique(gchans))
   %      fprintf('topoplot() warning: ''plotgrid'' channel matrix has duplicate channels\n');
   % end

   if ~isempty(plotchans)
     if intersect(gchans,abs(plotchans))
        fprintf('topoplot() warning: ''plotgrid'' and ''plotchans'' have channels in common\n');
     end
   end
end

%
%%%%%%%%%%%%%%%%%%%%%%%%%%% misc arg tests %%%%%%%%%%%%%%%%%%%%%%%%%%%%%%%%%%%%%%%
%
if isempty(ELECTRODES)                     % if electrode labeling not specified
  if length(Values) > MAXDEFAULTSHOWLOCS   % if more channels than default max
    ELECTRODES = 'off';                    % don't show electrodes
  else                                     % else if fewer chans,
    ELECTRODES = 'on';                     % do
  end
end

if isempty(Values)
   STYLE = 'blank';
end
[r,c] = size(Values);
if r>1 & c>1,
  error('input data must be a single vector');
end
Values = Values(:); % make Values a column vector

if ~isempty(intrad) & ~isempty(plotrad) & intrad < plotrad
   error('intrad must be >= plotrad');
end

if ~strcmpi(STYLE,'grid')                     % if not plot grid only

%
%%%%%%%%%%%%%%%%%%%% Read the channel location information %%%%%%%%%%%%%%%%%%%%%%%%
% 
  if isstr(loc_file)
      [tmpeloc labels Th Rd indices] = readlocs( loc_file,'filetype','loc');
  elseif isstruct(loc_file) % a locs struct
      [tmpeloc labels Th Rd indices] = readlocs( loc_file );
      % Note: Th and Rd correspond to indices channels-with-coordinates only
  else
       error('loc_file must be a EEG.locs struct or locs filename');
  end
  Th = pi/180*Th;                              % convert degrees to radians
  allchansind = 1:length(Th);

%
%%%%%%%%%% if channels-to-mark-only are given in Values vector %%%%%%%%%%%%%%%%%
%
  if length(Values) < length(tmpeloc) & strcmpi( STYLE, 'blank') % if Values contains int channel indices to mark
      if isempty(plotchans)
          if Values ~= abs(round(Values)) | min(abs(Values))< 1  % if not positive integer values
              error('Negative channel indices');
          elseif strcmpi(VERBOSE, 'on')
              fprintf('topoplot(): max chan number (%d) in locs > channels in data (%d).\n',...
                      max(indices),length(Values));
              fprintf('            Marking the locations of the %d indicated channels.\n', ...
                      length(Values));
          end
          plotchans = Values;
          STYLE = 'blank'; % plot channels only, marking the indicated channel number
          if strcmpi(ELECTRODES,'off')
              ELECTRODES = 'on';
          end
      else
          error('input ''plotchans'' not allowed when input data are channel numbers');
      end
  end
  
  if ~isempty(plotchans)
      if max(plotchans) > length(Th)
          error('''plotchans'' values must be <= max channel index');
      end
  end

%
%%%%%%%%%%%%%%%%%%%%%%%%%%%%%%%%% channels to plot %%%%%%%%%%%%%%%%%%%%%%%%%%%%%%%%%%%%
%
if ~isempty(plotchans)
    plotchans = intersect(plotchans, indices);
end;
if ~isempty(Values) & ~strcmpi( STYLE, 'blank') & isempty(plotchans)
    plotchans = indices;
end
if isempty(plotchans) & strcmpi( STYLE, 'blank')
    plotchans = indices;
end

%
%%%%%%%%%%%%%%%%%%%%%%%%%%% filter for channel type(s), if specified %%%%%%%%%%%%%%%%%%%%% 
%

if CHOOSECHANTYPE, 
    newplotchans = eeg_chantype(loc_file,chantype); 
    plotchans = intersect(newplotchans, plotchans);
end

%
%%%%%%%%%%%%%%%%%%%%%%%%%%% filter channels used for components %%%%%%%%%%%%%%%%%%%%% 
%
if isfield(CHANINFO, 'icachansind') & ~isempty(Values) & length(Values) ~= length(tmpeloc)

    % test if ICA component
    % ---------------------
    if length(CHANINFO.icachansind) == length(Values)
        
        % if only a subset of channels are to be plotted
        % and ICA components also use a subject of channel
        % we must find the new indices for these channels
        
        plotchans = intersect(CHANINFO.icachansind, plotchans);
        tmpvals   = zeros(1, length(tmpeloc));
        tmpvals(CHANINFO.icachansind) = Values;
        Values    = tmpvals;
        
    end;
end;

%
%%%%%%%%%%%%%%%%%%% last channel is reference? %%%%%%%%%%%%%%%%%%%%%%%%%%%%%%%%%
% 
if length(tmpeloc) == length(Values) + 1 % remove last channel if necessary 
                                         % (common reference channel)
    if plotchans(end) == length(tmpeloc)
        plotchans(end) = [];
    end;

end;

%
%%%%%%%%%%%%%%%%%%% remove infinite and NaN values %%%%%%%%%%%%%%%%%%%%%%%%%%%%%%
% 
if length(Values) > 1
    inds          = union(find(isnan(Values)), find(isinf(Values))); % NaN and Inf values
    plotchans     = setdiff(plotchans, inds);
end;
if strcmp(plotgrid,'on')
    plotchans = setxor(plotchans,gchans);   % remove grid chans from head plotchans   
end

[x,y]     = pol2cart(Th,Rd);  % transform electrode locations from polar to cartesian coordinates
plotchans = abs(plotchans);   % reverse indicated channel polarities
allchansind = allchansind(plotchans);
Th        = Th(plotchans);
Rd        = Rd(plotchans);
x         = x(plotchans);
y         = y(plotchans);
labels    = labels(plotchans); % remove labels for electrodes without locations
labels    = strvcat(labels); % make a label string matrix
if ~isempty(Values) & length(Values) > 1 & ~strcmpi( STYLE, 'blank')
    Values    = Values(plotchans);
end;

%
%%%%%%%%%%%%%%%%%% Read plotting radius from chanlocs  %%%%%%%%%%%%%%%%%%%%%%%%%%%%%
%
if isempty(plotrad) & isfield(tmpeloc, 'plotrad'), 
    plotrad = tmpeloc(1).plotrad; 
    if isstr(plotrad)                        % plotrad shouldn't be a string
        plotrad = str2num(plotrad)           % just checking
    end
    if plotrad < MINPLOTRAD | plotrad > 1.0
       fprintf('Bad value (%g) for plotrad.\n',plotrad);
       error(' ');
    end
    if strcmpi(VERBOSE,'on') & ~isempty(plotrad)
       fprintf('Plotting radius plotrad (%g) set from EEG.chanlocs.\n',plotrad);
    end
end;
if isempty(plotrad) 
  plotrad = min(1.0,max(Rd)*1.02);            % default: just outside the outermost electrode location
  plotrad = max(plotrad,0.5);                 % default: plot out to the 0.5 head boundary
end                                           % don't plot channels with Rd > 1 (below head)

if isempty(intrad) 
  default_intrad = 1;     % indicator for (no) specified intrad
  intrad = min(1.0,max(Rd)*1.02);             % default: just outside the outermost electrode location
else
  default_intrad = 0;                         % indicator for (no) specified intrad
  if plotrad > intrad
     plotrad = intrad;
  end
end                                           % don't interpolate channels with Rd > 1 (below head)
if isstr(plotrad) | plotrad < MINPLOTRAD | plotrad > 1.0
   error('plotrad must be between 0.15 and 1.0');
end

%
%%%%%%%%%%%%%%%%%%%%%%% Set radius of head cartoon %%%%%%%%%%%%%%%%%%%%%%%%%%%%%%%%%%
%
if isempty(headrad)  % never set -> defaults
  if plotrad >= rmax
     headrad = rmax;  % (anatomically correct)
  else % if plotrad < rmax
     headrad = 0;    % don't plot head
     if strcmpi(VERBOSE, 'on')
       fprintf('topoplot(): not plotting cartoon head since plotrad (%5.4g) < 0.5\n',...
                                                                    plotrad);
     end
  end
elseif strcmpi(headrad,'rim') % force plotting at rim of map
  headrad = plotrad;
end

%
%%%%%%%%%%%%%%%%%%%%%%%%%%%%%%%% Shrink mode %%%%%%%%%%%%%%%%%%%%%%%%%%%%%%%%%%%%%%%%
%
if ~isempty(shrinkfactor) | isfield(tmpeloc, 'shrink'), 
    if isempty(shrinkfactor) & isfield(tmpeloc, 'shrink'), 
        shrinkfactor = tmpeloc(1).shrink;
        if strcmpi(VERBOSE,'on')
            if isstr(shrinkfactor)
                fprintf('Automatically shrinking coordinates to lie above the head perimter.\n');
            else                
                fprintf('Automatically shrinking coordinates by %3.2f\n', shrinkfactor);
            end;
        end
    end;
    
    if isstr(shrinkfactor)
        if strcmpi(shrinkfactor, 'on') | strcmpi(shrinkfactor, 'force') | strcmpi(shrinkfactor, 'auto')  
            if abs(headrad-rmax) > 1e-2
             fprintf('     NOTE -> the head cartoon will NOT accurately indicate the actual electrode locations\n');
            end
            if strcmpi(VERBOSE,'on')
                fprintf('     Shrink flag -> plotting cartoon head at plotrad\n');
            end
            headrad = plotrad; % plot head around outer electrodes, no matter if 0.5 or not
        end
    else % apply shrinkfactor
        plotrad = rmax/(1-shrinkfactor);
        headrad = plotrad;  % make deprecated 'shrink' mode plot 
        if strcmpi(VERBOSE,'on')
            fprintf('    %g%% shrink  applied.');
            if abs(headrad-rmax) > 1e-2
                fprintf(' Warning: With this "shrink" setting, the cartoon head will NOT be anatomically correct.\n');
            else
                fprintf('\n');
            end
        end
    end
end; % if shrink
      
%
%%%%%%%%%%%%%%%%% Issue warning if headrad ~= rmax  %%%%%%%%%%%%%%%%%%%%%%%%%%%%%%%%%%
% 

if headrad ~= 0.5 & strcmpi(VERBOSE, 'on')
   fprintf('     NB: Plotting map using ''plotrad'' %-4.3g,',plotrad);
   fprintf(    ' ''headrad'' %-4.3g\n',headrad);
   fprintf('Warning: The plotting radius of the cartoon head is NOT anatomically correct (0.5).\n')
end
%
%%%%%%%%%%%%%%%%%%%%% Find plotting channels  %%%%%%%%%%%%%%%%%%%%%%%%%%%%%%%%%%%%%%%%
% 

pltchans = find(Rd <= plotrad); % plot channels inside plotting circle

if strcmpi(INTSQUARE,'on') &  ~strcmpi(STYLE,'blank') % interpolate channels in the radius intrad square
  intchans = find(x <= intrad & y <= intrad); % interpolate and plot channels inside interpolation square
else
  intchans = find(Rd <= intrad); % interpolate channels in the radius intrad circle only
end

%
%%%%%%%%%%%%%%%%%%%%% Eliminate channels not plotted  %%%%%%%%%%%%%%%%%%%%%%%%%%%%%%%%
% 

allx      = x;
ally      = y;
intchans; % interpolate using only the 'intchans' channels
pltchans; % plot using only indicated 'plotchans' channels

if length(pltchans) < length(Rd) & strcmpi(VERBOSE, 'on')
        fprintf('Interpolating %d and plotting %d of the %d scalp electrodes.\n', ...
                   length(intchans),length(pltchans),length(Rd));    
end;	


% fprintf('topoplot(): plotting %d channels\n',length(pltchans));
if ~isempty(EMARKER2CHANS)
    if strcmpi(STYLE,'blank')
       error('emarker2 not defined for style ''blank'' - use marking channel numbers in place of data');
    else % mark1chans and mark2chans are subsets of pltchans for markers 1 and 2
       [tmp1 mark1chans tmp2] = setxor(pltchans,EMARKER2CHANS);
       [tmp3 tmp4 mark2chans] = intersect(EMARKER2CHANS,pltchans);
    end
end

if ~isempty(Values)
	if length(Values) == length(Th)  % if as many map Values as channel locs
		intValues = Values(intchans);
		Values = Values(pltchans);
	else 
        if strcmp(STYLE,'blank')    % else if Values holds numbers of channels to mark
            tmpValues=[];
            cc=1;
            for kk=1:length(Values)
                tmpind = find(pltchans == Values(kk));
                if ~isempty(tmpind)
                    tmpValues(cc) = tmpind;
                    cc=cc+1;
                end;
            end
            Values=tmpValues;     % eliminate the channel indices outside plotting area
		end;
	end;	
end;   % now channel parameters and values all refer to plotting channels only

allchansind = allchansind(pltchans);
intTh = Th(intchans);           % eliminate channels outside the interpolation area
intRd = Rd(intchans);
intx  = x(intchans);
inty  = y(intchans);
Th    = Th(pltchans);              % eliminate channels outside the plotting area
Rd    = Rd(pltchans);
x     = x(pltchans);
y     = y(pltchans);

labels= labels(pltchans,:);
%
%%%%%%%%%%%%%%% Squeeze channel locations to <= rmax %%%%%%%%%%%%%%%%%%%%%%%%%%%%%%%%%%
% 

squeezefac = rmax/plotrad;
intRd = intRd*squeezefac; % squeeze electrode arc_lengths towards the vertex
Rd = Rd*squeezefac;       % squeeze electrode arc_lengths towards the vertex
                          % to plot all inside the head cartoon
intx = intx*squeezefac;   
inty = inty*squeezefac;  
x    = x*squeezefac;    
y    = y*squeezefac;   
allx    = allx*squeezefac;    
ally    = ally*squeezefac;   
% Note: Now outermost channel will be plotted just inside rmax

else % if strcmpi(STYLE,'grid')
   intx = rmax; inty=rmax;
end % if ~strcmpi(STYLE,'grid')

%
%%%%%%%%%%%%%%%% rotate channels based on chaninfo %%%%%%%%%%%%%%%%%%%%%%%%%%%%%%%%%%%%%
%
if strcmpi(lower(NOSEDIR), '+x')
     rotate = 0;
else
    if strcmpi(lower(NOSEDIR), '+y')
        rotate = 3*pi/2;
    elseif strcmpi(lower(NOSEDIR), '-x')
        rotate = pi;
    else rotate = pi/2;
    end;
    allcoords = (inty + intx*sqrt(-1))*exp(sqrt(-1)*rotate);
    intx = imag(allcoords);
    inty = real(allcoords);
    allcoords = (ally + allx*sqrt(-1))*exp(sqrt(-1)*rotate);
    allx = imag(allcoords);
    ally = real(allcoords);
    allcoords = (y + x*sqrt(-1))*exp(sqrt(-1)*rotate);
    x = imag(allcoords);
    y = real(allcoords);
end;

%
%%%%%%%%%%%%%%%%%%%%%%%%%%%%%%%% Make the plot %%%%%%%%%%%%%%%%%%%%%%%%%%%%%%%%%%%%%%%%%
%
if ~strcmpi(STYLE,'blank') % if draw interpolated scalp map
 if ~strcmpi(STYLE,'grid') %  not a rectangular channel grid
  %
  %%%%%%%%%%%%%%%% Find limits for interpolation %%%%%%%%%%%%%%%%%%%%%%%%%%%%
  %
  if default_intrad % if no specified intrad
   if strcmpi(INTERPLIMITS,'head') % intrad is 'head'
    xmin = min(-rmax,min(intx)); xmax = max(rmax,max(intx));
    ymin = min(-rmax,min(inty)); ymax = max(rmax,max(inty));

   else % INTERPLIMITS = rectangle containing electrodes -- DEPRECATED OPTION!
    xmin = max(-rmax,min(intx)); xmax = min(rmax,max(intx));
    ymin = max(-rmax,min(inty)); ymax = min(rmax,max(inty));
   end
  else % some other intrad specified
    xmin = -intrad*squeezefac; xmax = intrad*squeezefac;   % use the specified intrad value 
    ymin = -intrad*squeezefac; ymax = intrad*squeezefac;
  end
  %
  %%%%%%%%%%%%%%%%%%%%%%% Interpolate scalp map data %%%%%%%%%%%%%%%%%%%%%%%%
  %
  xi = linspace(xmin,xmax,GRID_SCALE);   % x-axis description (row vector)
  yi = linspace(ymin,ymax,GRID_SCALE);   % y-axis description (row vector)

  [Xi,Yi,Zi] = griddata(inty,intx,intValues,yi',xi,'v4'); % interpolate data
  %
  %%%%%%%%%%%%%%%%%%%%%%% Mask out data outside the head %%%%%%%%%%%%%%%%%%%%%
  %
  mask = (sqrt(Xi.^2 + Yi.^2) <= rmax); % mask outside the plotting circle
  ii = find(mask == 0);
  Zi(ii) = NaN;                         % mask non-plotting voxels with NaNs
  grid = plotrad;                       % unless 'noplot', then 3rd output arg is plotrad
  %
  %%%%%%%%%% Return interpolated value at designated scalp location %%%%%%%%%%
  %
  if exist('chanrad')   % optional first argument to 'noplot' 
      chantheta = (chantheta/360)*2*pi;
      chancoords = round(ceil(GRID_SCALE/2)+GRID_SCALE/2*2*chanrad*[cos(-chantheta),...
                                                      -sin(-chantheta)]);
      if chancoords(1)<1 ...
         | chancoords(1) > GRID_SCALE ...
            | chancoords(2)<1 ...
               | chancoords(2)>GRID_SCALE
          error('designated ''noplot'' channel out of bounds')
      else
        chanval = Zi(chancoords(1),chancoords(2));
        grid = Zi;
        Zi = chanval;  % return interpolated value instead of Zi
      end
  end
  %
  %%%%%%%%%%%%%%%%%%%%%%%%%% Return interpolated image only  %%%%%%%%%%%%%%%%%
  %
   if strcmpi(noplot, 'on') 
    if strcmpi(VERBOSE,'on')
       fprintf('topoplot(): no plot requested.\n')
    end
    return;
   end
  %
  %%%%%%%%%%%%%%%%%%%%%%% Calculate colormap limits %%%%%%%%%%%%%%%%%%%%%%%%%%
  %
  if isstr(MAPLIMITS)
    if strcmp(MAPLIMITS,'absmax')
      amax = max(max(abs(Zi)));
      amin = -amax;
    elseif strcmp(MAPLIMITS,'maxmin') | strcmp(MAPLIMITS,'minmax')
      amin = min(min(Zi));
      amax = max(max(Zi));
    else
      error('unknown ''maplimits'' value.');
    end
  elseif length(MAPLIMITS) == 2
    amin = MAPLIMITS(1);
    amax = MAPLIMITS(2);
  else
    error('unknown ''maplimits'' value');
  end
  delta = xi(2)-xi(1); % length of grid entry

 end % if ~strcmpi(STYLE,'grid')
  %
  %%%%%%%%%%%%%%%%%%%%%%%%%% Scale the axes %%%%%%%%%%%%%%%%%%%%%%%%%%%%%%%%%%%
  %
  cla  % clear current axis
  hold on
  h = gca; % uses current axes

                          % instead of default larger AXHEADFAC 
  if squeezefac<0.92 & plotrad-headrad > 0.05  % (size of head in axes)
    AXHEADFAC = 1.05;     % do not leave room for external ears if head cartoon
                          % shrunk enough by the 'skirt' option
  end

  set(gca,'Xlim',[-rmax rmax]*AXHEADFAC,'Ylim',[-rmax rmax]*AXHEADFAC);
                          % specify size of head axes in gca

  unsh = (GRID_SCALE+1)/GRID_SCALE; % un-shrink the effects of 'interp' SHADING

  %
  %%%%%%%%%%%%%%%%%%%%%%%% Plot grid only %%%%%%%%%%%%%%%%%%%%%%%%%%%%%%%%%%%%%
  %
  if strcmpi(STYLE,'grid')                     % plot grid only

    %
    % The goal below is to make the grid cells square - not yet achieved in all cases? -sm
    %
    g1 = size(gridchans,1); 
    g2 = size(gridchans,2); 
    gmax = max([g1 g2]);
    Xi = linspace(-rmax*g2/gmax,rmax*g2/gmax,g1+1);
    Xi = Xi+rmax/g1; Xi = Xi(1:end-1);
    Yi = linspace(-rmax*g1/gmax,rmax*g1/gmax,g2+1);
    Yi = Yi+rmax/g2; Yi = Yi(1:end-1); Yi = Yi(end:-1:1); % by trial and error!
    %
    %%%%%%%%%%% collect the gridchans values %%%%%%%%%%%%%%%%%%%%%%%%%%%
    %
    gridvalues = zeros(size(gridchans));
    for j=1:size(gridchans,1)
      for k=1:size(gridchans,2)
         gc = gridchans(j,k);
         if gc > 0
              gridvalues(j,k) = Values(gc);
         elseif gc < 0
              gridvalues(j,k) = -Values(gc);
         else 
              gridvalues(j,k) = nan; % not-a-number = no value
         end
      end
    end
    %
    %%%%%%%%%%% reset color limits for grid plot %%%%%%%%%%%%%%%%%%%%%%%%%
    %
    if isstr(MAPLIMITS) 
      if strcmp(MAPLIMITS,'maxmin') | strcmp(MAPLIMITS,'minmax')
        amin = min(min(gridvalues(~isnan(gridvalues))));
        amax = max(max(gridvalues(~isnan(gridvalues))));
      elseif strcmp(MAPLIMITS,'absmax')
        % 11/21/2005 Toby edit
        % This should now work as specified. Before it only crashed (using
        % "plotgrid" and "maplimits>absmax" options).
        amax = max(max(abs(gridvalues(~isnan(gridvalues)))));
        amin = -amax;
        %amin = -max(max(abs([amin amax])));
        %amax = max(max(abs([amin amax])));
      else
        error('unknown ''maplimits'' value');
      end
    elseif length(MAPLIMITS) == 2
      amin = MAPLIMITS(1);
      amax = MAPLIMITS(2);
    else
      error('unknown ''maplimits'' value');
    end
    %
    %%%%%%%%%% explicitly compute grid colors, allowing BACKCOLOR  %%%%%%
    %
    gridvalues = 1+floor(cmaplen*(gridvalues-amin)/(amax-amin));
    gridvalues(find(gridvalues == cmaplen+1)) = cmaplen;
    gridcolors = zeros([size(gridvalues),3]);
    for j=1:size(gridchans,1)
      for k=1:size(gridchans,2)
         if ~isnan(gridvalues(j,k))
             gridcolors(j,k,:) = cmap(gridvalues(j,k),:);
         else
            if strcmpi(whitebk,'off')
                gridcolors(j,k,:) = BACKCOLOR; % gridchans == 0 -> background color
                % This allows the plot to show 'space' between separate sub-grids or strips
            else % 'on'
                gridcolors(j,k,:) = [1 1 1]; BACKCOLOR; % gridchans == 0 -> white for printing
            end
         end
      end
    end

    %
    %%%%%%%%%% draw the gridplot image %%%%%%%%%%%%%%%%%%%%%%%%%%%%%%%%%%%
    %
    handle=imagesc(Xi,Yi,gridcolors); % plot grid with explicit colors
    axis square

  %
  %%%%%%%%%%%%%%%%%%%%%%%% Plot map contours only %%%%%%%%%%%%%%%%%%%%%%%%%%%%%
  %
  elseif strcmp(STYLE,'contour')                     % plot surface contours only
    [cls chs] = contour(Xi,Yi,Zi,CONTOURNUM,'k'); 
    % for h=chs, set(h,'color',CCOLOR); end
  %
  %%%%%%%%%%%%%%%%%%%%%%%% Else plot map and contours %%%%%%%%%%%%%%%%%%%%%%%%%
  %
  elseif strcmp(STYLE,'both')  % plot interpolated surface and surface contours
      if strcmp(SHADING,'interp')
       tmph = surface(Xi*unsh,Yi*unsh,zeros(size(Zi)),Zi,...
               'EdgeColor','none','FaceColor',SHADING);                    
    else % SHADING == 'flat'
       tmph = surface(Xi-delta/2,Yi-delta/2,zeros(size(Zi)),Zi,...
               'EdgeColor','none','FaceColor',SHADING);                    
    end
    if strcmpi(MASKSURF, 'on')
        set(tmph, 'visible', 'off');
        handle = tmph;
    end;
    [cls chs] = contour(Xi,Yi,Zi,CONTOURNUM,'k'); 
    for h=chs, set(h,'color',CCOLOR); end
  %
  %%%%%%%%%%%%%%%%%%%%%%%% Else plot map only %%%%%%%%%%%%%%%%%%%%%%%%%%%%%%%%%
  %
  elseif strcmp(STYLE,'straight') | strcmp(STYLE,'map') % 'straight' was former arg

      if strcmp(SHADING,'interp') % 'interp' mode is shifted somehow... but how?
         tmph = surface(Xi*unsh,Yi*unsh,zeros(size(Zi)),Zi,'EdgeColor','none',...
                  'FaceColor',SHADING);
      else
         tmph = surface(Xi-delta/2,Yi-delta/2,zeros(size(Zi)),Zi,'EdgeColor','none',...
                 'FaceColor',SHADING);
      end
    if strcmpi(MASKSURF, 'on')
        set(tmph, 'visible', 'off');
        handle = tmph;
    end;
  %
  %%%%%%%%%%%%%%%%%% Else fill contours with uniform colors  %%%%%%%%%%%%%%%%%%
  %
  elseif strcmp(STYLE,'fill')
    [cls chs] = contourf(Xi,Yi,Zi,CONTOURNUM,'k');

    % for h=chs, set(h,'color',CCOLOR); end 
    %     <- 'not line objects.' Why does 'both' work above???

  else
    error('Invalid style')
  end
  %
  %%%%%%%%%%%%%%%%%%%%%%%%%%%%%%% Set color axis  %%%%%%%%%%%%%%%%%%%%%%%%%%%%%
  %
  caxis([amin amax]) % set coloraxis

else % if STYLE 'blank'
%
%%%%%%%%%%%%%%%%%%%%%%% Draw blank head %%%%%%%%%%%%%%%%%%%%%%%%%%%%%%%%%%%%%%%%%%%%%%%
%
  if strcmpi(noplot, 'on') 
   if strcmpi(VERBOSE,'on')
      fprintf('topoplot(): no plot requested.\n')
   end
   return;
  end
  cla
  hold on

  set(gca,'Xlim',[-rmax rmax]*AXHEADFAC,'Ylim',[-rmax rmax]*AXHEADFAC)
   % pos = get(gca,'position');
   % fprintf('Current axes size %g,%g\n',pos(3),pos(4));

  if strcmp(ELECTRODES,'labelpoint') |  strcmp(ELECTRODES,'numpoint')
    text(-0.6,-0.6, ...
    [ int2str(length(Rd)) ' of ' int2str(length(tmpeloc)) ' electrode locations shown']); 
    text(-0.6,-0.7, [ 'Click on electrodes to toggle name/number']);
    tl = title('Channel locations');
    set(tl, 'fontweight', 'bold');
  end;
end % STYLE 'blank'

if exist('handle') ~= 1
    handle = gca;
end;

if ~strcmpi(STYLE,'grid')                     % if not plot grid only

%
%%%%%%%%%%%%%%%%%%% Plot filled ring to mask jagged grid boundary %%%%%%%%%%%%%%%%%%%%%%%%%%%
%
hwidth = HEADRINGWIDTH;                   % width of head ring 
hin  = squeezefac*headrad*(1- hwidth/2);  % inner head ring radius

if strcmp(SHADING,'interp')
  rwidth = BLANKINGRINGWIDTH*1.3;             % width of blanking outer ring
else
  rwidth = BLANKINGRINGWIDTH;         % width of blanking outer ring
end
rin    =  rmax*(1-rwidth/2);              % inner ring radius
if hin>rin
  rin = hin;                              % dont blank inside the head ring
end

if strcmp(CONVHULL,'on') %%%%%%%%% mask outside the convex hull of the electrodes %%%%%%%%%
  cnv = convhull(allx,ally);
  cnvfac = round(CIRCGRID/length(cnv)); % spline interpolate the convex hull
  if cnvfac < 1, cnvfac=1; end;
  CIRCGRID = cnvfac*length(cnv);

  startangle = atan2(allx(cnv(1)),ally(cnv(1)));
  circ = linspace(0+startangle,2*pi+startangle,CIRCGRID);
  rx = sin(circ); 
  ry = cos(circ); 

  allx = allx(:)';  % make x (elec locations; + to nose) a row vector
  ally = ally(:)';  % make y (elec locations, + to r? ear) a row vector
  erad = sqrt(allx(cnv).^2+ally(cnv).^2);  % convert to polar coordinates
  eang = atan2(allx(cnv),ally(cnv));
  eang = unwrap(eang);
  eradi =spline(linspace(0,1,3*length(cnv)), [erad erad erad], ...
                                      linspace(0,1,3*length(cnv)*cnvfac));
  eangi =spline(linspace(0,1,3*length(cnv)), [eang+2*pi eang eang-2*pi], ...
                                      linspace(0,1,3*length(cnv)*cnvfac));
  xx = eradi.*sin(eangi);           % convert back to rect coordinates
  yy = eradi.*cos(eangi);
  yy = yy(CIRCGRID+1:2*CIRCGRID);
  xx = xx(CIRCGRID+1:2*CIRCGRID);
  eangi = eangi(CIRCGRID+1:2*CIRCGRID);
  eradi = eradi(CIRCGRID+1:2*CIRCGRID);
  xx = xx*1.02; yy = yy*1.02;           % extend spline outside electrode marks

  splrad = sqrt(xx.^2+yy.^2);           % arc radius of spline points (yy,xx)
  oob = find(splrad >= rin);            %  enforce an upper bound on xx,yy
  xx(oob) = rin*xx(oob)./splrad(oob);   % max radius = rin
  yy(oob) = rin*yy(oob)./splrad(oob);   % max radius = rin

  splrad = sqrt(xx.^2+yy.^2);           % arc radius of spline points (yy,xx)
  oob = find(splrad < hin);             % don't let splrad be inside the head cartoon
  xx(oob) = hin*xx(oob)./splrad(oob);   % min radius = hin
  yy(oob) = hin*yy(oob)./splrad(oob);   % min radius = hin

  ringy = [[ry(:)' ry(1) ]*(rin+rwidth) yy yy(1)];
  ringx = [[rx(:)' rx(1) ]*(rin+rwidth) xx xx(1)];

  ringh2= patch(ringy,ringx,ones(size(ringy)),BACKCOLOR,'edgecolor','none'); hold on

  % plot(ry*rmax,rx*rmax,'b') % debugging line

else %%%%%%%%%%%%%%%%%%%%%%%%%%%%%%% mask the jagged border around rmax %%%%%%%%%%%%%%%5%%%%%%

  circ = linspace(0,2*pi,CIRCGRID);
  rx = sin(circ); 
  ry = cos(circ); 
  ringx = [[rx(:)' rx(1) ]*(rin+rwidth)  [rx(:)' rx(1)]*rin];
  ringy = [[ry(:)' ry(1) ]*(rin+rwidth)  [ry(:)' ry(1)]*rin];

  if ~strcmpi(STYLE,'blank')
    ringh= patch(ringx,ringy,0.01*ones(size(ringx)),BACKCOLOR,'edgecolor','none'); hold on
  end
  % plot(ry*rmax,rx*rmax,'b') % debugging line
end

  %f1= fill(rin*[rx rX],rin*[ry rY],BACKCOLOR,'edgecolor',BACKCOLOR); hold on
  %f2= fill(rin*[rx rX*(1+rwidth)],rin*[ry rY*(1+rwidth)],BACKCOLOR,'edgecolor',BACKCOLOR);

% Former line-style border smoothing - width did not scale with plot
%  brdr=plot(1.015*cos(circ).*rmax,1.015*sin(circ).*rmax,...      % old line-based method
%      'color',HEADCOLOR,'Linestyle','-','LineWidth',HLINEWIDTH);    % plot skirt outline
%  set(brdr,'color',BACKCOLOR,'linewidth',HLINEWIDTH + 4);        % hide the disk edge jaggies 

%
%%%%%%%%%%%%%%%%%%%%%%%%% Plot cartoon head, ears, nose %%%%%%%%%%%%%%%%%%%%%%%%%%%%%%%%%%%%%
% 
if headrad > 0                         % if cartoon head to be plotted
%
%%%%%%%%%%%%%%%%%%% Plot head outline %%%%%%%%%%%%%%%%%%%%%%%%%%%
%
headx = [[rx(:)' rx(1) ]*(hin+hwidth)  [rx(:)' rx(1)]*hin];
heady = [[ry(:)' ry(1) ]*(hin+hwidth)  [ry(:)' ry(1)]*hin];

if ~isstr(HEADCOLOR) | ~strcmpi(HEADCOLOR,'none')
   ringh= patch(headx,heady,ones(size(headx)),HEADCOLOR,'edgecolor',HEADCOLOR); hold on
end

% rx = sin(circ); rX = rx(end:-1:1);
% ry = cos(circ); rY = ry(end:-1:1);
% for k=2:2:CIRCGRID
%   rx(k) = rx(k)*(1+hwidth);
%   ry(k) = ry(k)*(1+hwidth);
% end
% f3= fill(hin*[rx rX],hin*[ry rY],HEADCOLOR,'edgecolor',HEADCOLOR); hold on
% f4= fill(hin*[rx rX*(1+hwidth)],hin*[ry rY*(1+hwidth)],HEADCOLOR,'edgecolor',HEADCOLOR);

% Former line-style head
%  plot(cos(circ).*squeezefac*headrad,sin(circ).*squeezefac*headrad,...
%      'color',HEADCOLOR,'Linestyle','-','LineWidth',HLINEWIDTH);    % plot head outline

%
%%%%%%%%%%%%%%%%%%% Plot ears and nose %%%%%%%%%%%%%%%%%%%%%%%%%%%
%
  base  = rmax-.0046;
  basex = 0.18*rmax;                   % nose width
  tip   = 1.15*rmax; 
  tiphw = .04*rmax;                    % nose tip half width
  tipr  = .01*rmax;                    % nose tip rounding
  q = .04; % ear lengthening
  EarX  = [.497-.005  .510  .518  .5299 .5419  .54    .547   .532   .510   .489-.005]; % rmax = 0.5
  EarY  = [q+.0555 q+.0775 q+.0783 q+.0746 q+.0555 -.0055 -.0932 -.1313 -.1384 -.1199];
  sf    = headrad/plotrad;                                          % squeeze the model ears and nose 
                                                                    % by this factor
  if ~isstr(HEADCOLOR) | ~strcmpi(HEADCOLOR,'none')
    plot3([basex;tiphw;0;-tiphw;-basex]*sf,[base;tip-tipr;tip;tip-tipr;base]*sf,...
         2*ones(size([basex;tiphw;0;-tiphw;-basex])),...
         'Color',HEADCOLOR,'LineWidth',HLINEWIDTH);                 % plot nose
    plot3(EarX*sf,EarY*sf,2*ones(size(EarX)),'color',HEADCOLOR,'LineWidth',HLINEWIDTH)    % plot left ear
    plot3(-EarX*sf,EarY*sf,2*ones(size(EarY)),'color',HEADCOLOR,'LineWidth',HLINEWIDTH)   % plot right ear
  end
end

%
% %%%%%%%%%%%%%%%%%%% Show electrode information %%%%%%%%%%%%%%%%%%%%%%%%%%%%%%%%%%%%%%%
%
 plotax = gca;
 axis square                                           % make plotax square
 axis off

 pos = get(gca,'position');
 xlm = get(gca,'xlim');
 ylm = get(gca,'ylim');
 % textax = axes('position',pos,'xlim',xlm,'ylim',ylm);  % make new axes so clicking numbers <-> labels 
                                                       % will work inside head cartoon patch
 % axes(textax);                   
 axis square                                           % make textax square

 pos = get(gca,'position');
 set(plotax,'position',pos);

 xlm = get(gca,'xlim');
 set(plotax,'xlim',xlm);

 ylm = get(gca,'ylim');
 set(plotax,'ylim',ylm);                               % copy position and axis limits again

%get(textax,'pos')    % test if equal!
%get(plotax,'pos')
%get(textax,'xlim')
%get(plotax,'xlim')
%get(textax,'ylim')
%get(plotax,'ylim')

 if isempty(EMARKERSIZE)
   EMARKERSIZE = 10;
   if length(y)>=32 
    EMARKERSIZE = 8;
   elseif length(y)>=48
    EMARKERSIZE = 6;
   elseif length(y)>=64
    EMARKERSIZE = 5;
   elseif length(y)>=80
    EMARKERSIZE = 4;
   elseif length(y)>=100
    EMARKERSIZE = 3;
   elseif length(y)>=128
    EMARKERSIZE = 3;
   elseif length(y)>=160
    EMARKERSIZE = 3;
   end
 end
%
%%%%%%%%%%%%%%%%%%%%%%%% Mark electrode locations only %%%%%%%%%%%%%%%%%%%%%%%%%%
%
ELECTRODE_HEIGHT = 2.1;  % z value for plotting electrode information (above the surf)

if strcmp(ELECTRODES,'on')   % plot electrodes as spots
  if isempty(EMARKER2CHANS)
    hp2 = plot3(y,x,ones(size(x))*ELECTRODE_HEIGHT,...
        EMARKER,'Color',ECOLOR,'markersize',EMARKERSIZE,'linewidth',EMARKERLINEWIDTH);
  else % plot markers for normal chans and EMARKER2CHANS separately
    hp2 = plot3(y(mark1chans),x(mark1chans),ones(size((mark1chans)))*ELECTRODE_HEIGHT,...
        EMARKER,'Color',ECOLOR,'markersize',EMARKERSIZE,'linewidth',EMARKERLINEWIDTH);
    hp2b = plot3(y(mark2chans),x(mark2chans),ones(size((mark2chans)))*ELECTRODE_HEIGHT,...
        EMARKER2,'Color',EMARKER2COLOR,'markerfacecolor',EMARKER2COLOR,'linewidth',EMARKER2LINEWIDTH,'markersize',EMARKERSIZE2);
  end
%
%%%%%%%%%%%%%%%%%%%%%%%% Print electrode labels only %%%%%%%%%%%%%%%%%%%%%%%%%%%%
%
elseif strcmp(ELECTRODES,'labels')  % print electrode names (labels)
    for i = 1:size(labels,1)
    text(double(y(i)),double(x(i)),...
        ELECTRODE_HEIGHT,labels(i,:),'HorizontalAlignment','center',...
	'VerticalAlignment','middle','Color',ECOLOR,...
	'FontSize',EFSIZE)
  end
%
%%%%%%%%%%%%%%%%%%%%%%%% Mark electrode locations plus labels %%%%%%%%%%%%%%%%%%%
%
elseif strcmp(ELECTRODES,'labelpoint') 
  if isempty(EMARKER2CHANS)
    hp2 = plot3(y,x,ones(size(x))*ELECTRODE_HEIGHT,...
        EMARKER,'Color',ECOLOR,'markersize',EMARKERSIZE,'linewidth',EMARKERLINEWIDTH);
  else
    hp2 = plot3(y(mark1chans),x(mark1chans),ones(size((mark1chans)))*ELECTRODE_HEIGHT,...
        EMARKER,'Color',ECOLOR,'markersize',EMARKERSIZE,'linewidth',EMARKERLINEWIDTH);
    hp2b = plot3(y(mark2chans),x(mark2chans),ones(size((mark2chans)))*ELECTRODE_HEIGHT,...
        EMARKER2,'Color',EMARKER2COLOR,'markerfacecolor',EMARKER2COLOR,'linewidth',EMARKER2LINEWIDTH,'markersize',EMARKERSIZE2);
  end
  for i = 1:size(labels,1)
    hh(i) = text(double(y(i)+0.01),double(x(i)),...
        ELECTRODE_HEIGHT,labels(i,:),'HorizontalAlignment','left',...
	'VerticalAlignment','middle','Color', ECOLOR,'userdata', num2str(allchansind(i)), ...
	'FontSize',EFSIZE, 'buttondownfcn', ...
	    ['tmpstr = get(gco, ''userdata'');'...
	     'set(gco, ''userdata'', get(gco, ''string''));' ...
	     'set(gco, ''string'', tmpstr); clear tmpstr;'] );
  end
%
%%%%%%%%%%%%%%%%%%%%%%% Mark electrode locations plus numbers %%%%%%%%%%%%%%%%%%%
%
elseif strcmp(ELECTRODES,'numpoint') 
  if isempty(EMARKER2CHANS)
    hp2 = plot3(y,x,ones(size(x))*ELECTRODE_HEIGHT,...
        EMARKER,'Color',ECOLOR,'markersize',EMARKERSIZE,'linewidth',EMARKERLINEWIDTH);
  else
    hp2 = plot3(y(mark1chans),x(mark1chans),ones(size((mark1chans)))*ELECTRODE_HEIGHT,...
        EMARKER,'Color',ECOLOR,'markersize',EMARKERSIZE,'linewidth',EMARKERLINEWIDTH);
    hp2b = plot3(y(mark2chans),x(mark2chans),ones(size((mark2chans)))*ELECTRODE_HEIGHT,...
        EMARKER2,'Color',EMARKER2COLOR,'markerfacecolor',EMARKER2COLOR,'linewidth',EMARKER2LINEWIDTH,'markersize',EMARKERSIZE2);
  end
  for i = 1:size(labels,1)
    hh(i) = text(double(y(i)+0.01),double(x(i)),...
        ELECTRODE_HEIGHT,num2str(allchansind(i)),'HorizontalAlignment','left',...
	'VerticalAlignment','middle','Color', ECOLOR,'userdata', labels(i,:) , ...
	'FontSize',EFSIZE, 'buttondownfcn', ...
	    ['tmpstr = get(gco, ''userdata'');'...
	     'set(gco, ''userdata'', get(gco, ''string''));' ...
	     'set(gco, ''string'', tmpstr); clear tmpstr;'] );
  end
%
%%%%%%%%%%%%%%%%%%%%%% Print electrode numbers only %%%%%%%%%%%%%%%%%%%%%%%%%%%%%
%
elseif strcmp(ELECTRODES,'numbers')
  for i = 1:size(labels,1)
    text(double(y(i)),double(x(i)),...
        ELECTRODE_HEIGHT,int2str(allchansind(i)),'HorizontalAlignment','center',...
	'VerticalAlignment','middle','Color',ECOLOR,...
	'FontSize',EFSIZE)
  end
%
%%%%%%%%%%%%%%%%%%%%%% Mark emarker2 electrodes only  %%%%%%%%%%%%%%%%%%%%%%%%%%%%%
%
elseif strcmp(ELECTRODES,'off') & ~isempty(EMARKER2CHANS)
    hp2b = plot3(y(mark2chans),x(mark2chans),ones(size((mark2chans)))*ELECTRODE_HEIGHT,...
        EMARKER2,'Color',EMARKER2COLOR,'markerfacecolor',EMARKER2COLOR,'linewidth',EMARKER2LINEWIDTH,'markersize',EMARKERSIZE2);
end
%
%%%%%%%% Mark specified electrode locations with red filled disks  %%%%%%%%%%%%%%%%%%%%%%
%
if strcmpi(STYLE,'blank') % if mark-selected-channel-locations mode
  if strcmpi(ELECTRODES,'on') | strcmpi(ELECTRODES,'off')
   for kk = 1:length(plotchans)
     if strcmpi(EMARKER,'.')
        hp2 = plot3(y(kk),x(kk),ELECTRODE_HEIGHT,EMARKER,'Color', EMARKERCOLOR1CHAN, ...
                                              'markersize', EMARKERSIZE1CHAN);
     else
        hp2 = plot3(y(kk),x(kk),ELECTRODE_HEIGHT,EMARKER,'Color', EMARKERCOLOR1CHAN, ...
                                              'markersize', EMARKERSIZE1CHAN);
     end
   end
   hold on
  end
end

%
%%%%%%%%%%%%%%%%%%%%%%%%%%% Plot dipole(s) on the scalp map  %%%%%%%%%%%%%%%%%%%%%%%%%%%%
%
if ~isempty(DIPOLE)  
    hold on;
    tmp = DIPOLE;
    if isstruct(DIPOLE)
        if ~isfield(tmp,'posxyz')
           error('dipole structure is not an EEG.dipfit.model')
        end
        DIPOLE = [];  % Note: invert x and y from dipplot usage
        DIPOLE(:,1) = -tmp.posxyz(:,2)/DIPSPHERE; % -y -> x
        DIPOLE(:,2) =  tmp.posxyz(:,1)/DIPSPHERE; %  x -> y
        DIPOLE(:,3) = -tmp.momxyz(:,2);
        DIPOLE(:,4) =  tmp.momxyz(:,1);
    else
        DIPOLE(:,1) = -tmp(:,2);                    % same for vector input
        DIPOLE(:,2) =  tmp(:,1);
        DIPOLE(:,3) = -tmp(:,4);
        DIPOLE(:,4) =  tmp(:,3);
    end;
    for index = 1:size(DIPOLE,1)
        if ~any(DIPOLE(index,:))
             DIPOLE(index,:) = [];
        end
    end;
    DIPOLE(:,1:4)   = DIPOLE(:,1:4)*rmax*(rmax/plotrad); % scale radius from 1 -> rmax (0.5)
    DIPOLE(:,3:end) = (DIPOLE(:,3:end))*rmax/100000*(rmax/plotrad); 
    if strcmpi(DIPNORM, 'on')
        for index = 1:size(DIPOLE,1)
            DIPOLE(index,3:4) = DIPOLE(index,3:4)/norm(DIPOLE(index,3:end))*0.2;
        end;
    end;
    DIPOLE(:, 3:4) =  DIPORIENT*DIPOLE(:, 3:4)*DIPLEN;

    PLOT_DIPOLE=1;
    if sum(DIPOLE(1,3:4).^2) <= 0.00001  
      if strcmpi(VERBOSE,'on')
        fprintf('Note: dipole is length 0 - not plotted\n')
      end
      PLOT_DIPOLE = 0;
    end
    if 0 % sum(DIPOLE(1,1:2).^2) > plotrad
      if strcmpi(VERBOSE,'on')
        fprintf('Note: dipole is outside plotting area - not plotted\n')
      end
      PLOT_DIPOLE = 0;
    end
    if PLOT_DIPOLE
      for index = 1:size(DIPOLE,1)
        hh = plot( DIPOLE(index, 1), DIPOLE(index, 2), '.');
        set(hh, 'color', DIPCOLOR, 'markersize', DIPSCALE*30);
        hh = line( [DIPOLE(index, 1) DIPOLE(index, 1)+DIPOLE(index, 3)]', ...
                   [DIPOLE(index, 2) DIPOLE(index, 2)+DIPOLE(index, 4)]');
        set(hh, 'color', DIPCOLOR, 'linewidth', DIPSCALE*30/7);
      end;
    end;
end;

end % if ~ 'gridplot'

%
%%%%%%%%%%%%% Plot axis orientation %%%%%%%%%%%%%%%%%%%%
%
if strcmpi(DRAWAXIS, 'on')
    axes('position', [0 0.85 0.08 0.1]);
    axis off;
    coordend1 = sqrt(-1)*3;
    coordend2 = -3;
    coordend1 = coordend1*exp(sqrt(-1)*rotate);
    coordend2 = coordend2*exp(sqrt(-1)*rotate);
    
    line([5 5+round(real(coordend1))]', [5 5+round(imag(coordend1))]', 'color', 'k');
    line([5 5+round(real(coordend2))]', [5 5+round(imag(coordend2))]', 'color', 'k');
    if round(real(coordend2))<0
         text( 5+round(real(coordend2))*1.2, 5+round(imag(coordend2))*1.2-2, '+Y');
    else text( 5+round(real(coordend2))*1.2, 5+round(imag(coordend2))*1.2, '+Y');
    end;
    if round(real(coordend1))<0
         text( 5+round(real(coordend1))*1.2, 5+round(imag(coordend1))*1.2+1.5, '+X');
    else text( 5+round(real(coordend1))*1.2, 5+round(imag(coordend1))*1.2, '+X');
    end;
    set(gca, 'xlim', [0 10], 'ylim', [0 10]);
end;

%
%%%%%%%%%%%%% Set EEGLAB background color to match head border %%%%%%%%%%%%%%%%%%%%%%%%
%
try, 
  icadefs; 
  set(gcf, 'color', BACKCOLOR); 
  catch, 
end; 

hold off
axis off
return

%=========================================================================
%                       readlocs fundtion
%==========================================================================


function [eloc, labels, theta, radius, indices] = readlocs( filename, varargin ); 

if nargin < 1
	help readlocs;
	return;
end;

% NOTE: To add a new channel format:
% ----------------------------------
% 1) Add a new element to the structure 'chanformat' (see 'ADD NEW FORMATS HERE' below):
% 2)  Enter a format 'type' for the new file format, 
% 3)  Enter a (short) 'typestring' description of the format
% 4)  Enter a longer format 'description' (possibly multiline, see ex. (1) below)
% 5)  Enter format file column labels in the 'importformat' field (see ex. (2) below)
% 6)  Enter the number of header lines to skip (if any) in the 'skipline' field
% 7)  Document the new channel format in the help message above.
% 8)  After testing, please send the new version of readloca.m to us
%       at eeglab@sccn.ucsd.edu with a sample locs file.
% The 'chanformat' structure is also used (automatically) by the writelocs() 
% and pop_readlocs() functions. You do not need to edit these functions.

chanformat(1).type         = 'polhemus';
chanformat(1).typestring   = 'Polhemus native .elp file';
chanformat(1).description  = [ 'Polhemus native coordinate file containing scanned electrode positions. ' ...
                               'User must select the direction ' ...
                               'for the nose after importing the data file.' ];
chanformat(1).importformat = 'readelp() function';
% ---------------------------------------------------------------------------------------------------
chanformat(2).type         = 'besa';
chanformat(2).typestring   = 'BESA spherical .elp file';
chanformat(2).description  = [ 'BESA spherical coordinate file. Note that BESA spherical coordinates ' ...
                               'are different from Matlab spherical coordinates' ];
chanformat(2).skipline     = 0; % some BESA files do not have headers
chanformat(2).importformat = { 'type' 'labels' 'sph_theta_besa' 'sph_phi_besa' 'sph_radius' };
% ---------------------------------------------------------------------------------------------------
chanformat(3).type         = 'xyz';
chanformat(3).typestring   = 'Matlab .xyz file';
chanformat(3).description  = [ 'Standard 3-D cartesian coordinate files with electrode labels in ' ...
                               'the first column and X, Y, and Z coordinates in columns 2, 3, and 4' ];
chanformat(3).importformat = { 'channum' '-Y' 'X' 'Z' 'labels'};
% ---------------------------------------------------------------------------------------------------
chanformat(4).type         = 'sfp';
chanformat(4).typestring   = 'BESA or EGI 3-D cartesian .sfp file';
chanformat(4).description  = [ 'Standard BESA 3-D cartesian coordinate files with electrode labels in ' ...
                               'the first column and X, Y, and Z coordinates in columns 2, 3, and 4.' ...
                               'Coordinates are re-oriented to fit the EEGLAB standard of having the ' ...
                               'nose along the +X axis.' ];
chanformat(4).importformat = { 'labels' '-Y' 'X' 'Z' };
chanformat(4).skipline     = 0;
% ---------------------------------------------------------------------------------------------------
chanformat(5).type         = 'loc';
chanformat(5).typestring   = 'EEGLAB polar .loc file';
chanformat(5).description  = [ 'EEGLAB polar .loc file' ];
chanformat(5).importformat = { 'channum' 'theta' 'radius' 'labels' };
% ---------------------------------------------------------------------------------------------------
chanformat(6).type         = 'sph';
chanformat(6).typestring   = 'Matlab .sph spherical file';
chanformat(6).description  = [ 'Standard 3-D spherical coordinate files in Matlab format' ];
chanformat(6).importformat = { 'channum' 'sph_theta' 'sph_phi' 'labels' };
% ---------------------------------------------------------------------------------------------------
chanformat(7).type         = 'asc';
chanformat(7).typestring   = 'Neuroscan polar .asc file';
chanformat(7).description  = [ 'Neuroscan polar .asc file, automatically recentered to fit EEGLAB standard' ...
                               'of having ''Cz'' at (0,0).' ];
chanformat(7).importformat = 'readneurolocs';
% ---------------------------------------------------------------------------------------------------
chanformat(8).type         = 'dat';
chanformat(8).typestring   = 'Neuroscan 3-D .dat file';
chanformat(8).description  = [ 'Neuroscan 3-D cartesian .dat file. Coordinates are re-oriented to fit ' ...
                               'the EEGLAB standard of having the nose along the +X axis.' ];
chanformat(8).importformat = 'readneurolocs';
% ---------------------------------------------------------------------------------------------------
chanformat(9).type         = 'elc';
chanformat(9).typestring   = 'ASA .elc 3-D file';
chanformat(9).description  = [ 'ASA .elc 3-D coordinate file containing scanned electrode positions. ' ...
                               'User must select the direction ' ...
                               'for the nose after importing the data file.' ];
chanformat(9).importformat = 'readeetraklocs';
% ---------------------------------------------------------------------------------------------------
chanformat(10).type         = 'chanedit';
chanformat(10).typestring   = 'EEGLAB complete 3-D file';
chanformat(10).description  = [ 'EEGLAB file containing polar, cartesian 3-D, and spherical 3-D ' ...
                               'electrode locations.' ];
chanformat(10).importformat = { 'channum' 'labels'  'theta' 'radius' 'X' 'Y' 'Z' 'sph_theta' 'sph_phi' ...
                               'sph_radius' 'type' };
chanformat(10).skipline     = 1;
% ---------------------------------------------------------------------------------------------------
chanformat(11).type         = 'custom';
chanformat(11).typestring   = 'Custom file format';
chanformat(11).description  = 'Custom ASCII file format where user can define content for each file columns.';
chanformat(11).importformat = '';
% ---------------------------------------------------------------------------------------------------
% ----- ADD MORE FORMATS HERE -----------------------------------------------------------------------
% ---------------------------------------------------------------------------------------------------

listcolformat = { 'labels' 'channum' 'theta' 'radius' 'sph_theta' 'sph_phi' ...
      'sph_radius' 'sph_theta_besa' 'sph_phi_besa' 'gain' 'calib' 'type' ...
      'X' 'Y' 'Z' '-X' '-Y' '-Z' 'custom1' 'custom2' 'custom3' 'custom4' 'ignore' 'not def' };

% ----------------------------------
% special mode for getting the info
% ----------------------------------
if isstr(filename) & strcmp(filename, 'getinfos')
   eloc = chanformat;
   labels = listcolformat;
   return;
end;

g = finputcheck( varargin, ...
   { 'filetype'	   'string'  {}                 '';
     'importmode'  'string'  { 'eeglab' 'native' } 'eeglab';
     'defaultelp'  'string'  { 'besa'   'polhemus' } 'polhemus';
     'skiplines'   'integer' [0 Inf] 			[];
     'elecind'     'integer' [1 Inf]	    	[];
     'format'	   'cell'	 []					{} }, 'readlocs');
if isstr(g), error(g); end;  

if isstr(filename)
   
   % format auto detection
	% --------------------
   if strcmpi(g.filetype, 'autodetect'), g.filetype = ''; end;
   g.filetype = strtok(g.filetype);
   periods = find(filename == '.');
   fileextension = filename(periods(end)+1:end);
   g.filetype = lower(g.filetype);
   if isempty(g.filetype)
       switch lower(fileextension),
        case {'loc' 'locs' }, g.filetype = 'loc';
        case 'xyz', g.filetype = 'xyz'; 
          fprintf( [ 'WARNING: Matlab Cartesian coord. file extension (".xyz") detected.\n' ... 
                  'If importing EGI Cartesian coords, force type "sfp" instead.\n'] );
        case 'sph', g.filetype = 'sph';
        case 'ced', g.filetype = 'chanedit';
        case 'elp', g.filetype = g.defaultelp;
        case 'asc', g.filetype = 'asc';
        case 'dat', g.filetype = 'dat';
        case 'elc', g.filetype = 'elc';
        case 'eps', g.filetype = 'besa';
        case 'sfp', g.filetype = 'sfp';
        otherwise, g.filetype =  ''; 
       end;
       fprintf('readlocs(): ''%s'' format assumed from file extension\n', g.filetype); 
   else 
       if strcmpi(g.filetype, 'locs'),  g.filetype = 'loc'; end
       if strcmpi(g.filetype, 'eloc'),  g.filetype = 'loc'; end
   end;
   
   % assign format from filetype
   % ---------------------------
   if ~isempty(g.filetype) & ~strcmpi(g.filetype, 'custom') ...
           & ~strcmpi(g.filetype, 'asc') & ~strcmpi(g.filetype, 'elc') & ~strcmpi(g.filetype, 'dat')
      indexformat = strmatch(lower(g.filetype), { chanformat.type }, 'exact');
      g.format = chanformat(indexformat).importformat;
      if isempty(g.skiplines)
         g.skiplines = chanformat(indexformat).skipline;
      end;
      if isempty(g.filetype) 
         error( ['readlocs() error: The filetype cannot be detected from the \n' ...
                 '                  file extension, and custom format not specified']);
      end;
   end;
   
   % import file
   % -----------
   if strcmp(g.filetype, 'asc') | strcmp(g.filetype, 'dat')
       eloc = readneurolocs( filename );
       eloc = rmfield(eloc, 'sph_theta'); % for the conversion below
       eloc = rmfield(eloc, 'sph_theta_besa'); % for the conversion below
       if isfield(eloc, 'type')
           for index = 1:length(eloc)
               type = eloc(index).type;
               if type == 69,     eloc(index).type = 'EEG';
               elseif type == 88, eloc(index).type = 'REF';
               elseif type >= 76 & type <= 82, eloc(index).type = 'FID';
               else eloc(index).type = num2str(eloc(index).type);
               end;
           end;
       end;
   elseif strcmp(g.filetype, 'elc')
       eloc = readeetraklocs( filename );
       %eloc = read_asa_elc( filename ); % from fieldtrip
       %eloc = struct('labels', eloc.label, 'X', mattocell(eloc.pnt(:,1)'), 'Y', ...
       %                        mattocell(eloc.pnt(:,2)'), 'Z', mattocell(eloc.pnt(:,3)'));
       eloc = convertlocs(eloc, 'cart2all');
       eloc = rmfield(eloc, 'sph_theta'); % for the conversion below
       eloc = rmfield(eloc, 'sph_theta_besa'); % for the conversion below
   elseif strcmp(lower(g.filetype(1:end-1)), 'polhemus') | ...
           strcmp(g.filetype, 'polhemus')
       try, 
           [eloc labels X Y Z]= readelp( filename );
           if strcmp(g.filetype, 'polhemusy')
               tmp = X; X = Y; Y = tmp;
           end;
           for index = 1:length( eloc )
               eloc(index).X = X(index);
               eloc(index).Y = Y(index);	
               eloc(index).Z = Z(index);	
           end;
       catch, 
           disp('readlocs(): Could not read Polhemus coords. Trying to read BESA .elp file.');
           [eloc, labels, theta, radius, indices] = readlocs( filename, 'defaultelp', 'besa', varargin{:} );
       end;
   else      
       % importing file
       % --------------
       if isempty(g.skiplines), g.skiplines = 0; end;
       array = load_file_or_array( filename, g.skiplines);
       if size(array,2) < length(g.format)
           fprintf(['readlocs() warning: Fewer columns in the input than expected.\n' ...
                    '                    See >> help readlocs\n']);
       elseif size(array,2) > length(g.format)
           fprintf(['readlocs() warning: More columns in the input than expected.\n' ...
                    '                    See >> help readlocs\n']);
       end;
       
       % removing lines BESA
       % -------------------
       if isempty(array{1,2})
           disp('BESA header detected, skipping three lines...');
           array = load_file_or_array( filename, g.skiplines-1);
           if isempty(array{1,2})
               array = load_file_or_array( filename, g.skiplines-1);
           end;
       end;
       
       % removing comments and empty lines
       % ---------------------------------
       indexbeg = 1;
       while isempty(array{indexbeg,1}) | ...
               (isstr(array{indexbeg,1}) & array{indexbeg,1}(1) == '%' )
           indexbeg = indexbeg+1;
       end;
       array = array(indexbeg:end,:);
       
       % converting file
       % ---------------
       for indexcol = 1:min(size(array,2), length(g.format))
           [str mult] = checkformat(g.format{indexcol});
           for indexrow = 1:size( array, 1)
               if mult ~= 1
                   eval ( [ 'eloc(indexrow).'  str '= -array{indexrow, indexcol};' ]);
               else
                   eval ( [ 'eloc(indexrow).'  str '= array{indexrow, indexcol};' ]);
               end;
           end;
       end;
   end;
   
   % handling BESA coordinates
   % -------------------------
   if isfield(eloc, 'sph_theta_besa')
       if isfield(eloc, 'type')
           if isnumeric(eloc(1).type)
               disp('BESA format detected ( Theta | Phi )');
               for index = 1:length(eloc)
                   eloc(index).sph_phi_besa   = eloc(index).labels;
                   eloc(index).sph_theta_besa = eloc(index).type;
                   eloc(index).labels         = '';
                   eloc(index).type           = '';
               end;
               eloc = rmfield(eloc, 'labels');
           end;
       end;
       if isfield(eloc, 'labels')       
           if isnumeric(eloc(1).labels)
               disp('BESA format detected ( Elec | Theta | Phi )');
               for index = 1:length(eloc)
                   eloc(index).sph_phi_besa   = eloc(index).sph_theta_besa;
                   eloc(index).sph_theta_besa = eloc(index).labels;
                   eloc(index).labels         = eloc(index).type;
                   eloc(index).type           = '';
                   eloc(index).radius         = 1;
               end;           
           end;
       end;
       
       try
           eloc = convertlocs(eloc, 'sphbesa2all');
           eloc = convertlocs(eloc, 'topo2all'); % problem with some EGI files (not BESA files)
       catch, disp('Warning: coordinate conversion failed'); end;
       fprintf('Readlocs: BESA spherical coords. converted, now deleting BESA fields\n');   
       fprintf('          to avoid confusion (these fields can be exported, though)\n');   
       eloc = rmfield(eloc, 'sph_phi_besa');
       eloc = rmfield(eloc, 'sph_theta_besa');

       % converting XYZ coordinates to polar
       % -----------------------------------
   elseif isfield(eloc, 'sph_theta')
       try
           eloc = convertlocs(eloc, 'sph2all');  
       catch, disp('Warning: coordinate conversion failed'); end;
   elseif isfield(eloc, 'X')
       try
           eloc = convertlocs(eloc, 'cart2all');  
       catch, disp('Warning: coordinate conversion failed'); end;
   else 
       try
           eloc = convertlocs(eloc, 'topo2all');  
       catch, disp('Warning: coordinate conversion failed'); end;
   end;
   
   % inserting labels if no labels
   % -----------------------------
   if ~isfield(eloc, 'labels')
       fprintf('readlocs(): Inserting electrode labels automatically.\n');
       for index = 1:length(eloc)
           eloc(index).labels = [ 'E' int2str(index) ];
       end;
   else 
       % remove trailing '.'
       for index = 1:length(eloc)
           if isstr(eloc(index).labels)
               tmpdots = find( eloc(index).labels == '.' );
               eloc(index).labels(tmpdots) = [];
           end;
       end;
   end;
   
   % resorting electrodes if number not-sorted
   % -----------------------------------------
   if isfield(eloc, 'channum')
       if ~isnumeric(eloc(1).channum)
           error('Channel numbers must be numeric');
       end;
       allchannum = [ eloc.channum ];
       if any( sort(allchannum) ~= allchannum )
           fprintf('readlocs(): Re-sorting channel numbers based on ''channum'' column indices\n');
           [tmp newindices] = sort(allchannum);
           eloc = eloc(newindices);
       end;
       eloc = rmfield(eloc, 'channum');      
   end;
else
    if isstruct(filename)
        eloc = filename;
    else
        disp('readlocs(): input variable must be a string or a structure');
    end;        
end;
if ~isempty(g.elecind)
	eloc = eloc(g.elecind);
end;
if nargout > 2
    tmptheta          = { eloc.theta }; % check which channels have (polar) coordinates set
    indices           = find(~cellfun('isempty', tmptheta));
    tmpx              = { eloc.X }; % check which channels have (polar) coordinates set
    indices           = intersect(find(~cellfun('isempty', tmpx)), indices);
    indices           = sort(indices);
    
    indbad            = setdiff(1:length(eloc), indices);
    tmptheta(indbad)  = { NaN };
    theta             = [ tmptheta{:} ];
end;
if nargout > 3
    tmprad            = { eloc.radius };
    tmprad(indbad)    = { NaN };
    radius            = [ tmprad{:} ];
end;
%tmpnum = find(~cellfun('isclass', { eloc.labels }, 'char'));
%disp('Converting channel labels to string');
for index = 1:length(eloc)
    if ~isstr(eloc(index).labels)
        eloc(index).labels = int2str(eloc(index).labels);
    end;
end;
labels = { eloc.labels };
if isfield(eloc, 'ignore')
    eloc = rmfield(eloc, 'ignore');
end;

% process fiducials if any
% ------------------------
fidnames = { 'nz' 'lpa' 'rpa' };
for index = 1:length(fidnames)
    ind = strmatch(fidnames{index}, lower(labels), 'exact');
    if ~isempty(ind), eloc(ind).type = 'FID'; end;
end;

return;

% interpret the variable name
% ---------------------------

function array = load_file_or_array( varname, skiplines );
	 if isempty(skiplines),
       skiplines = 0;
    end;
    if exist( varname ) == 2
        array = loadtxt(varname,'verbose','off','skipline',skiplines);
    else % variable in the global workspace
         % --------------------------
         try, array = evalin('base', varname);
	     catch, error('readlocs(): cannot find the named file or variable, check syntax');
		 end;
    end;     
return;


function array = loadtxt( filename, varargin );

if nargin < 1
	help loadtxt;
	return;
end;	
if ~isempty(varargin)
   try, g = struct(varargin{:});
   catch, disp('Wrong syntax in function arguments'); return; end;
else
    g = [];
end;

g = finputcheck( varargin, { 'convert'   'string'   { 'on' 'off' 'force' }   'on';
                             'skipline'  'integer'  [0 Inf]          0;
                             'verbose'   'string'   { 'on' 'off' }   'on';
                             'delim'     { 'integer' 'string' } []               [9 32];
                             'nlines'    'integer'  []               Inf });
if isstr(g), error(g); end;
g.convert = lower(g.convert);
g.verbose = lower(g.verbose);
g.delim = char(g.delim);

% open the file
% -------------
if exist(filename) ~=2, error( ['file ' filename ' not found'] ); end;  
fid=fopen(filename,'r','ieee-le');
if fid<0, error( ['file ' filename ' found but error while opening file'] ); end;  

index = 0;
while index < abs(g.skipline)
    tmpline = fgetl(fid); 
    if g.skipline > 0 | ~isempty(tmpline)
        index = index + 1;
    end;    
end; % skip lines ---------

inputline = fgetl(fid);
linenb = 1;
if strcmp(g.verbose, 'on'), fprintf('Reading file (lines): '); end;
while isempty(inputline) | inputline~=-1
     colnb = 1;
     if ~isempty(inputline)
	     switch g.convert
	        case 'off',
			     while ~isempty(deblank(inputline))
			         % 07/29/04 Petr Janata added following line to
			         % mitigate problem of strtok ignoring leading
			         % delimiters and deblanking residue in the event
			         % of only space existing between delimiters
			         inputline = strrep(inputline,[g.delim g.delim],[g.delim ' ' g.delim]);
                     
			         [array{linenb, colnb} inputline] = strtok(inputline, g.delim);
			         colnb = colnb+1;
			     end;
	        case 'on',
			     while ~isempty(deblank(inputline))
			         [tmp inputline] = mystrtok(inputline, g.delim);
			         if ~isempty(tmp) & tmp(1) > 43 & tmp(1) < 59, tmp2 = str2num(tmp);
                     else tmp2 = []; end;
			         if isempty( tmp2 )  , array{linenb, colnb} = tmp;
			         else                  array{linenb, colnb} = tmp2;
			         end;
			         colnb = colnb+1;
			     end;
	        case 'force',
			     while ~isempty(deblank(inputline))
			         [tmp inputline] = mystrtok(inputline, g.delim);
			         array{linenb, colnb} = str2double( tmp );
			         colnb = colnb+1;
			     end;
	        otherwise, error('Unrecognized conversion option');
	     end;   
	     linenb = linenb +1;
     end;
     inputline = fgetl(fid);
     if linenb > g.nlines
         inputline = -1;
     end;
     if ~mod(linenb,10) & strcmp(g.verbose, 'on'), fprintf('%d ', linenb); end;
end;        
if strcmp(g.verbose, 'on'),  fprintf('%d\n', linenb-1); end;
if strcmp(g.convert, 'force'), array = [ array{:} ]; end;
fclose(fid); 

% problem strtok do not consider tabulation
% -----------------------------------------
function [str, strout] = mystrtok(strin, delim);
    if delim == 9 % tab
        if length(strin) > 1 & strin(1) == 9 & strin(2) == 9 
            str = '';
            strout = strin(2:end);
        else
            [str, strout] = strtok(strin, delim);
        end;
    else
        [str, strout] = strtok(strin, delim);
    end;

% check field format
% ------------------
function [str, mult] = checkformat(str)
	mult = 1;
	if strcmpi(str, 'labels'),         str = lower(str); return; end;
	if strcmpi(str, 'channum'),        str = lower(str); return; end;
	if strcmpi(str, 'theta'),          str = lower(str); return; end;
	if strcmpi(str, 'radius'),         str = lower(str); return; end;
	if strcmpi(str, 'ignore'),         str = lower(str); return; end;
	if strcmpi(str, 'sph_theta'),      str = lower(str); return; end;
	if strcmpi(str, 'sph_phi'),        str = lower(str); return; end;
	if strcmpi(str, 'sph_radius'),     str = lower(str); return; end;
	if strcmpi(str, 'sph_theta_besa'), str = lower(str); return; end;
	if strcmpi(str, 'sph_phi_besa'),   str = lower(str); return; end;
	if strcmpi(str, 'gain'),           str = lower(str); return; end;
	if strcmpi(str, 'calib'),          str = lower(str); return; end;
	if strcmpi(str, 'type') ,          str = lower(str); return; end;
	if strcmpi(str, 'X'),              str = upper(str); return; end;
	if strcmpi(str, 'Y'),              str = upper(str); return; end;
	if strcmpi(str, 'Z'),              str = upper(str); return; end;
	if strcmpi(str, '-X'),             str = upper(str(2:end)); mult = -1; return; end;
	if strcmpi(str, '-Y'),             str = upper(str(2:end)); mult = -1; return; end;
	if strcmpi(str, '-Z'),             str = upper(str(2:end)); mult = -1; return; end;
	if strcmpi(str, 'custom1'), return; end;
	if strcmpi(str, 'custom2'), return; end;
	if strcmpi(str, 'custom3'), return; end;
	if strcmpi(str, 'custom4'), return; end;
    error(['readlocs(): undefined field ''' str '''']);
   


function chans = convertlocs(chans, command, varargin);

if nargin < 1
   help convertlocs;
   return;
end;

if nargin < 2
   command = 'auto';
end;
if nargin == 4 & strcmpi(varargin{2}, 'on')
    verbose = 1;
else
    verbose = 0; % off
end;

% test if value exists for default
% --------------------------------
if strcmp(command, 'auto')
    if isfield(chans, 'X') & ~isempty(chans(1).X)
        command = 'cart2all';
        if verbose
            disp('Make all coordinate frames uniform using Cartesian coords');
        end;
    else
        if isfield(chans, 'sph_theta') & ~isempty(chans(1).sph_theta)
            command = 'sph2all';
            if verbose
                disp('Make all coordinate frames uniform using spherical coords');
            end;
        else
            if isfield(chans, 'sph_theta_besa') & ~isempty(chans(1).sph_theta_besa)
                command = 'sphbesa2all';
                if verbose
                    disp('Make all coordinate frames uniform using BESA spherical coords');
                end;
            else
                command = 'topo2all';
                if verbose
                    disp('Make all coordinate frames uniform using polar coords');
                end;
            end;
        end;
    end;
end;

% convert
% -------         
switch command
 case 'topo2sph',
   theta  = {chans.theta};
   radius = {chans.radius};
   indices = find(~cellfun('isempty', theta));
   [sph_phi sph_theta] = topo2sph( [ [ theta{indices} ]' [ radius{indices}]' ] );
   if verbose
       disp('Warning: electrodes forced to lie on a sphere for polar to 3-D conversion');
   end;
   for index = 1:length(indices)
      chans(indices(index)).sph_theta  = sph_theta(index);
      chans(indices(index)).sph_phi    = sph_phi  (index);
   end;
   if isfield(chans, 'sph_radius'),
       meanrad = mean([ chans(indices).sph_radius ]);
       if isempty(meanrad), meanrad = 1; end;
   else
       meanrad = 1;
   end;
   sph_radius(1:length(indices)) = {meanrad};
case 'topo2sphbesa',
   chans = convertlocs(chans, 'topo2sph', varargin{:}); % search for spherical coords
   chans = convertlocs(chans, 'sph2sphbesa', varargin{:}); % search for spherical coords
case 'topo2cart'
   chans = convertlocs(chans, 'topo2sph', varargin{:}); % search for spherical coords
   if verbose
       disp('Warning: spherical coordinates automatically updated');
   end;
   chans = convertlocs(chans, 'sph2cart', varargin{:}); % search for spherical coords
case 'topo2all',
   chans = convertlocs(chans, 'topo2sph', varargin{:}); % search for spherical coords
   chans = convertlocs(chans, 'sph2sphbesa', varargin{:}); % search for spherical coords
   chans = convertlocs(chans, 'sph2cart', varargin{:}); % search for spherical coords
case 'sph2cart',
   sph_theta  = {chans.sph_theta};
   sph_phi    = {chans.sph_phi};
   indices = find(~cellfun('isempty', sph_theta));
   if ~isfield(chans, 'sph_radius'), sph_radius(1:length(indices)) = {1};
   else                              sph_radius = {chans.sph_radius};
   end;
   inde = find(cellfun('isempty', sph_radius));
   if ~isempty(inde)
       meanrad = mean( [ sph_radius{:} ]);
       sph_radius(inde) = { meanrad };
   end;
   [x y z] = sph2cart([ sph_theta{indices} ]'/180*pi, [ sph_phi{indices} ]'/180*pi, [ sph_radius{indices} ]');
   for index = 1:length(indices)
      chans(indices(index)).X = x(index);
      chans(indices(index)).Y = y(index);
      chans(indices(index)).Z = z(index);
   end;
case 'sph2topo',
 if verbose
     % disp('Warning: all radii constrained to one for spherical to topo transformation');
 end;
 sph_theta  = {chans.sph_theta};
 sph_phi    = {chans.sph_phi};
 indices = find(~cellfun('isempty', sph_theta));
 [chan_num,angle,radius] = sph2topo([ ones(length(indices),1)  [ sph_phi{indices} ]' [ sph_theta{indices} ]' ], 1, 2); % using method 2
 for index = 1:length(indices)
     chans(indices(index)).theta  = angle(index);
     chans(indices(index)).radius = radius(index);
     if ~isfield(chans, 'sph_radius') | isempty(chans(indices(index)).sph_radius)
         chans(indices(index)).sph_radius = 1;
     end;
 end;
case 'sph2sphbesa',
   % using polar coordinates
   sph_theta  = {chans.sph_theta};
   sph_phi    = {chans.sph_phi};
   indices = find(~cellfun('isempty', sph_theta));
   [chan_num,angle,radius] = sph2topo([ones(length(indices),1)  [ sph_phi{indices} ]' [ sph_theta{indices} ]' ], 1, 2);
   [sph_theta_besa sph_phi_besa] = topo2sph([angle radius], 1, 1);
   for index = 1:length(indices)
      chans(indices(index)).sph_theta_besa  = sph_theta_besa(index);
      chans(indices(index)).sph_phi_besa    = sph_phi_besa(index);
   end;   
case 'sph2all',
   chans = convertlocs(chans, 'sph2topo', varargin{:}); % search for spherical coords
   chans = convertlocs(chans, 'sph2sphbesa', varargin{:}); % search for spherical coords
   chans = convertlocs(chans, 'sph2cart', varargin{:}); % search for spherical coords
case 'sphbesa2sph',
   % using polar coordinates
   sph_theta_besa  = {chans.sph_theta_besa};
   sph_phi_besa    = {chans.sph_phi_besa};
   indices = find(~cellfun('isempty', sph_theta_besa));
   [chan_num,angle,radius] = sph2topo([ones(length(indices),1)  [ sph_theta_besa{indices} ]' [ sph_phi_besa{indices} ]' ], 1, 1);
   %for index = 1:length(chans)
   %   chans(indices(index)).theta  = angle(index);
   %   chans(indices(index)).radius = radius(index);
   %   chans(indices(index)).labels = int2str(index);
   %end;   
   %figure; topoplot([],chans, 'style', 'blank', 'electrodes', 'labelpoint');
   
   [sph_phi sph_theta] = topo2sph([angle radius], 2);
   for index = 1:length(indices)
      chans(indices(index)).sph_theta  = sph_theta(index);
      chans(indices(index)).sph_phi    = sph_phi  (index);      
   end;
case 'sphbesa2topo',
   chans = convertlocs(chans, 'sphbesa2sph', varargin{:}); % search for spherical coords
   chans = convertlocs(chans, 'sph2topo', varargin{:}); % search for spherical coords
case 'sphbesa2cart',
   chans = convertlocs(chans, 'sphbesa2sph', varargin{:}); % search for spherical coords
   chans = convertlocs(chans, 'sph2cart', varargin{:}); % search for spherical coords   
case 'sphbesa2all',
   chans = convertlocs(chans, 'sphbesa2sph', varargin{:}); % search for spherical coords
   chans = convertlocs(chans, 'sph2all', varargin{:}); % search for spherical coords
case 'cart2topo',
   chans = convertlocs(chans, 'cart2sph', varargin{:}); % search for spherical coords
   chans = convertlocs(chans, 'sph2topo', varargin{:}); % search for spherical coords
case 'cart2sphbesa',
   chans = convertlocs(chans, 'cart2sph', varargin{:}); % search for spherical coords
   chans = convertlocs(chans, 'sph2sphbesa', varargin{:}); % search for spherical coords
case 'cart2sph',
    if verbose
        disp('WARNING: If XYZ center has not been optimized, optimize it using Edit > Channel Locations');
	end;
    X  = {chans.X};
    Y  = {chans.Y};
    Z  = {chans.Z};
    indices = find(~cellfun('isempty', X));
    [th phi radius] = cart2sph( [ X{indices} ], [ Y{indices} ], [ Z{indices} ]);
	for index = 1:length(indices)
		 chans(indices(index)).sph_theta     = th(index)/pi*180;
		 chans(indices(index)).sph_phi       = phi(index)/pi*180;
		 chans(indices(index)).sph_radius    = radius(index);
	end;
case 'cart2all',
   chans = convertlocs(chans, 'cart2sph', varargin{:}); % search for spherical coords
   chans = convertlocs(chans, 'sph2all', varargin{:}); % search for spherical coords
end;


function g = fieldtest( fieldname, fieldtype, fieldval, tmpval, callfunc );
	NAME = 1;
	TYPE = 2;
	VALS = 3;
	DEF  = 4;
	SIZE = 5;
    g = [];
    
    switch fieldtype
     case { 'integer' 'real' 'boolean' 'float' }, 
      if ~isnumeric(tmpval)
          g = [ callfunc 'error: argument ''' fieldname ''' must be numeric' ]; return;
      end;
      if strcmpi(fieldtype, 'boolean')
          if tmpval ~=0 & tmpval ~= 1
              g = [ callfunc 'error: argument ''' fieldname ''' must be 0 or 1' ]; return;
          end;  
      else 
          if strcmpi(fieldtype, 'integer')
              if ~isempty(fieldval)
                  if (isnan(tmpval) & ~any(isnan(fieldval))) ...
                          & (~ismember(tmpval, fieldval))
                      g = [ callfunc 'error: wrong value for argument ''' fieldname '''' ]; return;
                  end;
              end;
          else % real or float
              if ~isempty(fieldval)
                  if tmpval < fieldval(1) | tmpval > fieldval(2)
                      g = [ callfunc 'error: value out of range for argument ''' fieldname '''' ]; return;
                  end;
              end;
          end;
      end;  
      
      
     case 'string'
      if ~isstr(tmpval)
          g = [ callfunc 'error: argument ''' fieldname ''' must be a string' ]; return;
      end;
      if ~isempty(fieldval)
          if isempty(strmatch(lower(tmpval), lower(fieldval), 'exact'))
              g = [ callfunc 'error: wrong value for argument ''' fieldname '''' ]; return;
          end;
      end;

      
     case 'cell'
      if ~iscell(tmpval)
          g = [ callfunc 'error: argument ''' fieldname ''' must be a cell array' ]; return;
      end;
      
      
     case 'struct'
      if ~isstruct(tmpval)
          g = [ callfunc 'error: argument ''' fieldname ''' must be a structure' ]; return;
      end;
      
      
     case '';
     otherwise, error([ 'finputcheck error: unrecognized type ''' fieldname '''' ]);
    end;

% remove duplicates in the list of parameters
% -------------------------------------------
function cella = removedup(cella)
% make sure if all the values passed to unique() are strings, if not, exist
%try
    [tmp indices] = unique(cella(1:2:end));
    if length(tmp) ~= length(cella)/2
        fprintf('Note: duplicate ''key'', ''val'' parameter(s), keeping the last one(s)\n');
    end;
    cella = cella(sort(union(indices*2-1, indices*2)));

    function [c, h] = topo2sph(eloc_locs,eloc_angles, method, unshrink)

MAXCHANS = 1024;

if nargin < 1
    help topo2sph;
    return;
end;
if nargin > 1 & ~isstr(eloc_angles)
	if nargin > 2
		unshrink = method;
	end;
	method = eloc_angles;
else
	method = 2;
end;

if isstr(eloc_locs)
	fid = fopen(eloc_locs);
	if fid<1,
	    fprintf('topo2sph()^G: cannot open eloc_loc file (%s)\n',eloc_locs)
	    return
	end
	E = fscanf(fid,'%d %f %f  %s',[7 MAXCHANS]);
	E = E';
	fclose(fid);
else
    E = eloc_locs;
    E = [ ones(size(E,1),1) E ];
end;
    
if nargin > 1 & isstr(eloc_angles)
	if exist(eloc_angles)==2,
	   fprintf('topo2sph: eloc_angles file (%s) already exists and will be erased.\n',eloc_angles);
	end

	fid = fopen(eloc_angles,'a');
	if fid<1,
	    fprintf('topo2sph()^G: cannot open eloc_angles file (%s)\n',eloc_angles)
	    return
	end
end;

if method == 2
	t = E(:,2); % theta
	r = E(:,3); % radius
	h = -t;  % horizontal rotation
	c = (0.5-r)*180;
else
	for e=1:size(E,1)
		% (t,r) -> (c,h)
		
		t = E(e,2); % theta
		r = E(e,3); % radius
		r = r*unshrink;
		if t>=0
			h(e) = 90-t; % horizontal rotation
		else
			h(e) = -(90+t);
		end
		if t~=0
			c(e) = sign(t)*180*r; % coronal rotation
		else
			c(e) = 180*r;
		end
	end;
	t = t';
	r = r';
end;

for e=1:size(E,1)
   if nargin > 1 & isstr(eloc_angles)
        chan = E(e,4:7);
        fprintf('%d	%g	%g	%s\n',E(e,1),c(e),h(e),chan);
        fprintf(fid,'%d	%g	%g	%s\n',E(e,1),c(e),h(e),chan);
   end;     
end


function [g, varargnew] = finputcheck( vararg, fieldlist, callfunc, mode )

	if nargin < 2
		help finputcheck;
		return;
	end;
	if nargin < 3
		callfunc = '';
	else 
		callfunc = [callfunc ' ' ];
	end;
    if nargin < 4
        mode = 'do not ignore';
    end;
	NAME = 1;
	TYPE = 2;
	VALS = 3;
	DEF  = 4;
	SIZE = 5;
	
	varargnew = {};
	% create structure
	% ----------------
	if ~isempty(vararg)
		for index=1:length(vararg)
			if iscell(vararg{index})
				vararg{index} = {vararg{index}};
			end;
		end;
		try
			g = struct(vararg{:});
		catch
            vararg = removedup(vararg);
            try,
                g = struct(vararg{:});
            catch
                g = [ callfunc 'error: bad ''key'', ''val'' sequence' ]; return;
            end;
		end;
	else 
		g = [];
	end;
	
	for index = 1:size(fieldlist,NAME)
		% check if present
		% ----------------
		if ~isfield(g, fieldlist{index, NAME})
			g = setfield( g, fieldlist{index, NAME}, fieldlist{index, DEF});
		end;
		tmpval = getfield( g, {1}, fieldlist{index, NAME});
		
		% check type
		% ----------
        if ~iscell( fieldlist{index, TYPE} )
            res = fieldtest( fieldlist{index, NAME},  fieldlist{index, TYPE}, ...
                           fieldlist{index, VALS}, tmpval, callfunc );
            if isstr(res), g = res; return; end;
        else 
            testres = 0;
            tmplist = fieldlist;
            for it = 1:length( fieldlist{index, TYPE} )
                if ~iscell(fieldlist{index, VALS})
                     res{it} = fieldtest(  fieldlist{index, NAME},  fieldlist{index, TYPE}{it}, ...
                                           fieldlist{index, VALS}, tmpval, callfunc );
                else res{it} = fieldtest(  fieldlist{index, NAME},  fieldlist{index, TYPE}{it}, ...
                                           fieldlist{index, VALS}{it}, tmpval, callfunc );
                end;
                if ~isstr(res{it}), testres = 1; end;
            end;
            if testres == 0,
                g = res{1};
                for tmpi = 2:length(res)
                    g = [ g 10 'or ' res{tmpi} ];
                end;
                return; 
            end;
        end;
	end;
    
    % check if fields are defined
	% ---------------------------
	allfields = fieldnames(g);
	for index=1:length(allfields)
		if isempty(strmatch(allfields{index}, fieldlist(:, 1)', 'exact'))
			if ~strcmpi(mode, 'ignore')
				g = [ callfunc 'error: undefined argument ''' allfields{index} '''']; return;
			end;
			varargnew{end+1} = allfields{index};
			varargnew{end+1} = getfield(g, {1}, allfields{index});
		end;
	end;


function [channo,angle,radius] = sph2topo(input,factor, method)

chans = size(input,1);
angle = zeros(chans,1);
radius = zeros(chans,1);

if nargin < 1
   help sph2topo
   return
end
   
if nargin< 2
  factor = 0;
end
if factor==0
  factor = 1;
end
if factor < 1
  help sph2topo
  return
end

if size(input,2) ~= 3
   help sph2topo
   return
end

channo = input(:,1);
az = input(:,2);
horiz = input(:,3);

if exist('method')== 1 & method == 1
  radius = abs(az/180)/factor;
  i = find(az>=0);
  angle(i) = 90-horiz(i);
  i = find(az<0);
  angle(i) = -90-horiz(i);
else
  angle  = -horiz;
  radius = 0.5 - az/180;
end;
